# Supplementary material for: Genome-Wide Identification and Analysis of Drought-Responsive Genes and MicroRNAs in Tobacco
Source: Int J Mol Sci. 2013 Mar 12;16(3):5714–40. doi: 10.3390/ijms16035714 (PMC4394501; doi:10.3390/ijms16035714)
Supplement: Supplementary file 1 [file ijms-16-05714-s001.zip]

Archive with 2 entries (2 files):
- ijms-72460-Supplementary Information-Tables.xlsx
- ijms-72460-Supplementary Information-Figures.pdf
