# Supplementary material for: Genome-Wide Identification and Analysis of Drought-Responsive Genes and MicroRNAs in Tobacco
Source: Int J Mol Sci. 2013 Mar 12;16(3):5714–40. doi: 10.3390/ijms16035714 (PMC4394501; doi:10.3390/ijms16035714)
Supplement: Supplementary file 1 [file ijms-16-05714-s001.zip › ijms-72460-Supplementary Information-Tables.xlsx]

## Sheet: Table S1
Table S1. Assembly, mapping and data statistics of sequencing Solexa reads from three libraries (NCK, N6H and N48H).
Summary		NCK	N6H	N48H
Raw Data	Total	3672456	3705287	3721832
Raw Data	Distinct Tag	507321	542408	630739
Clean Tag	Total number	3394395	3384005	3333093
Clean Tag	Distinct Tag number	229344	221248	242065
All Tag Mapping to Gene	Total number	2491647	2463950	2359820
All Tag Mapping to Gene	Total % of clean tag	0.734	0.7281	0.708
All Tag Mapping to Gene	Distinct Tag number	87607	82576	89391
All Tag Mapping to Gene	Distinct Tag % of clean tag	0.382	0.3732	0.3693
Unambiguous Tag Mapping to Gene	Total number	657443	658513	653995
Unambiguous Tag Mapping to Gene	Total % of clean tag	0.1937	0.1946	0.1962
Unambiguous Tag Mapping to Gene	Distinct Tag number	35622	33813	36687
Unambiguous Tag Mapping to Gene	Distinct Tag % of clean tag	0.1553	0.1528	0.1516
All Tag-mapped Genes	number	135323	130108	134525
All Tag-mapped Genes	% of ref genes	0.632	0.6076	0.6282
Unambiguous Tag-mapped Genes	number	19066	18273	19201
Unambiguous Tag-mapped Genes	% of ref genes	0.089	0.0853	0.0897
Unknown Tag	Total number	902748	920055	973273
Unknown Tag	Total % of clean tag	0.266	0.2719	0.292
Unknown Tag	Distinct Tag number	41737	38672	52674
Unknown Tag	Distinct Tag % of clean tag	0.182	0.1748	0.2176

## Sheet: Table S2-K1
GeneID	Description	NCK-TPM	N6H-TPM	N48H-TPM
NbS00034956g0009.1	transcript offset:0 AED:0.25 eAED:0.25 QI:0|0.75|0.6|0.8|1|1|5|355|200; (*GB) gi|225447193|ref|XP_002277180.1| (e_value=4e-77) PREDICTED: protein-tyrosine-phosphatase IBR5 [Vitis vinifera];; (*SWP) sp|Q84JU4|IBR5_ARATH (e_value=3e-51) Protein-tyrosine-phosphatase IBR5 OS=Arabidopsis thaliana GN=IBR5 PE=1 SV=1;; (*TAIR) AT2G04550.1 (e_value=2e-52) | Symbols: IBR5, DSPTP1E | indole-3-butyric acid r…	2.06	10.05	6.6
NbC25387151g0001.1	transcript offset:0 ; (*GB) gi|350537409|ref|NP_001234292.1| (e_value=4e-44) pirin-like protein [Solanum lycopersicum];; (*SWP) sp|Q9SEE4|PIRL_SOLLC (e_value=1e-45) Pirin-like protein OS=Solanum lycopersicum PE=2 SV=1;; (*TAIR) AT1G50590.1 (e_value=5e-31) | Symbols: | RmlC-like cupins superfamily protein | chr1:18732378-18734053 REVERSE LENGTH=310;; (*ITAG) Solyc09g098160.2.1 (e_value=8e-47) geno…	2.06	13.3	11.4
NbS00017657g0002.1	transcript offset:0 AED:0.01 eAED:0.09 QI:0|-1|0|1|-1|1|1|0|540; (*GB) gi|20146093|dbj|BAB88935.1| (e_value=0.0) glucosyltransferase [Nicotiana tabacum];; (*SWP) sp|O23406|U75D1_ARATH (e_value=1e-133) UDP-glycosyltransferase 75D1 OS=Arabidopsis thaliana GN=UGT75D1 PE=2 SV=2;; (*TAIR) AT4G15550.1 (e_value=1e-134) | Symbols: IAGLU | indole-3-acetate beta-D-glucosyltransferase | chr4:8877877-8879301…	31.82	99	55.2
NbS00032084g0005.1	transcript offset:0 AED:0.19 eAED:0.19 QI:0|1|0.96|1|0.96|0.96|26|586|1211; (*GB) gi|24461849|gb|AAN62336.1|AF506028_3 (e_value=0.0) CTV.2 [Citrus trifoliata];; (*SWP) sp|Q94AI7|TPL_ARATH (e_value=0.0) Protein TOPLESS OS=Arabidopsis thaliana GN=TPL PE=1 SV=1;; (*TAIR) AT1G15750.4 (e_value=0.0) | Symbols: WSIP1, TPL | Transducin family protein / WD-40 repeat family protein | chr1:5415086-5420359 R…	40.95	99.88	71.41
NbS00028219g0011.1	transcript offset:0 AED:0.31 eAED:0.31 QI:0|0.75|0.4|1|0.5|0.4|5|245|294; (*GB) gi|356500433|ref|XP_003519036.1| (e_value=1e-173) PREDICTED: solute carrier family 35 member B1-like [Glycine max];; (*SWP) sp|Q9M9S6|UTR3_ARATH (e_value=6e-169) UDP-galactose/UDP-glucose transporter 3 OS=Arabidopsis thaliana GN=UTR3 PE=1 SV=1;; (*TAIR) AT1G14360.1 (e_value=4e-170) | Symbols: ATUTR3, UTR3 | UDP-galact…	10.31	24.82	23.1
NbS00025044g0110.1	transcript offset:154 AED:0.26 eAED:0.26 QI:154|0.85|0.87|1|1|1|8|515|613	1.18	8.87	6.6
NbS00060616g0010.1	transcript offset:181 AED:0.19 eAED:0.19 QI:181|0.57|0.62|1|0.71|0.62|8|164|452; (*GB) gi|147774898|emb|CAN77211.1| (e_value=2e-147) hypothetical protein VITISV_035026 [Vitis vinifera];; (*SWP) sp|P16273|PRPX_HORVU (e_value=1e-76) Pathogen-related protein OS=Hordeum vulgare PE=2 SV=2;; (*TAIR) AT1G78780.2 (e_value=1e-74) | Symbols: | pathogenesis-related family protein | chr1:29621447-29622431 RE…	100.46	277.48	135.91
NbS00029794g0007.1	transcript offset:0 AED:0.71 eAED:0.75 QI:0|0.33|0|0.75|1|0.5|4|0|147; (*GB) gi|295919782|gb|ADG60271.1| (e_value=5e-51) cycloartenol synthase [Withania somnifera];; (*SWP) sp|O82139|CAS1_PANGI (e_value=6e-48) Cycloartenol Synthase OS=Panax ginseng GN=OSCPNX1 PE=1 SV=1;; (*TAIR) AT2G07050.1 (e_value=3e-42) | Symbols: CAS1 | cycloartenol synthase 1 | chr2:2924629-2930295 FORWARD LENGTH=759;; (*ITA…	3.83	18.32	8.7
NbS00004698g0017.1	transcript offset:43 AED:0.10 eAED:0.10 QI:43|1|1|1|1|1|7|409|282; (*SWP) sp|Q8P5Z8|Y3184_XANCP (e_value=1e-51) Macro domain-containing protein XCC3184 OS=Xanthomonas campestris pv. campestris (strain ATCC 33913 / NCPPB 528 / LMG 568) GN=XCC3184 PE=4 SV=1;; (*TAIR) AT2G40600.1 (e_value=2e-106) | Symbols: | appr-1-p processing enzyme family protein | chr2:16947012-16948537 REVERSE LENGTH=257;; (*I…	17.09	54.96	45.3
NbS00006569g0006.1	transcript offset:0 AED:0.30 eAED:0.30 QI:0|0.66|0.5|0.75|1|1|4|226|114; (*GB) gi|255559488|ref|XP_002520764.1| (e_value=5e-61) small nuclear ribonucleoprotein sm d1, putative [Ricinus communis];; (*SWP) sp|P62315|SMD1_MOUSE (e_value=3e-44) Small nuclear ribonucleoprotein Sm D1 OS=Mus musculus GN=Snrpd1 PE=2 SV=1;; (*TAIR) AT4G02840.1 (e_value=9e-63) | Symbols: | Small nuclear ribonucleoprotein f…	12.67	26.3	23.7
NbS00007040g0006.1	transcript offset:128 AED:0.17 eAED:0.17 QI:128|0.75|0.77|1|0.75|0.66|9|296|803; (*GB) gi|350536663|ref|NP_001234258.1| (e_value=0.0) potassium channel [Solanum lycopersicum];; (*SWP) sp|Q38998|AKT1_ARATH (e_value=0.0) Potassium channel AKT1 OS=Arabidopsis thaliana GN=AKT1 PE=1 SV=2;; (*TAIR) AT2G26650.1 (e_value=0.0) | Symbols: AKT1, ATAKT1, KT1 | K+ transporter 1 | chr2:11331965-11336444 REVERS…	13.26	29.55	19.5
NbS00011481g0021.1	transcript offset:148 AED:0.26 eAED:0.26 QI:148|0.66|0.5|1|1|1|4|0|334; (*GB) gi|118778687|ref|XP_308799.3| (e_value=2e-154) AGAP006959-PA [Anopheles gambiae str. PEST];; (*SWP) sp|P36181|HSP80_SOLLC (e_value=3e-142) Heat shock cognate protein 80 OS=Solanum lycopersicum GN=HSC80 PE=2 SV=1;; (*TAIR) AT5G56030.1 (e_value=2e-142) | Symbols: HSP81-2, ERD8, HSP90.2, AtHsp90.2 | heat shock protein 81-2…	38.89	78.9	46.8
NbS00005975g0012.1	transcript offset:64 AED:0.30 eAED:0.30 QI:64|0.66|0.75|1|0.66|0.75|4|251|208; (*GB) gi|76573317|gb|ABA46763.1| (e_value=2e-86) unknown [Solanum tuberosum];; (*SWP) sp|O82204|RL281_ARATH (e_value=2e-69) 60S ribosomal protein L28-1 OS=Arabidopsis thaliana GN=RPL28A PE=1 SV=1;; (*TAIR) AT2G19730.3 (e_value=2e-70) | Symbols: | Ribosomal L28e protein family | chr2:8511752-8512995 FORWARD LENGTH=143;;…	23.57	60.28	46.8
NbS00055425g0003.1	transcript offset:186 AED:0.29 eAED:0.29 QI:186|0.8|0.90|1|0.9|0.81|11|244|397; (*GB) gi|11559260|dbj|BAB18760.1| (e_value=0.0) beta-cyanoalanine synthase [Solanum tuberosum];; (*SWP) sp|P32260|CYSKP_SPIOL (e_value=3e-141) Cysteine synthase, chloroplastic/chromoplastic OS=Spinacia oleracea GN=CYSK PE=1 SV=2;; (*TAIR) AT3G61440.1 (e_value=0.0) | Symbols: ATCYSC1, ARATH;BSAS3;1, CYSC1 | cysteine sy…	2.36	24.53	2.4
NbS00022255g0004.1	transcript offset:225 AED:0.08 eAED:0.08 QI:225|1|0.91|1|1|1|12|294|605; (*GB) gi|355329948|dbj|BAL14273.1| (e_value=0.0) FK506-binding protein [Nicotiana tabacum];; (*SWP) sp|Q38931|FKB62_ARATH (e_value=0.0) Peptidyl-prolyl cis-trans isomerase FKBP62 OS=Arabidopsis thaliana GN=FKBP62 PE=1 SV=2;; (*TAIR) AT3G25230.1 (e_value=0.0) | Symbols: ROF1, ATFKBP62, FKBP62 | rotamase FKBP 1 | chr3:9188257-…	23.27	59.69	31.8
NbS00025183g0010.1	transcript offset:0 AED:0.06 eAED:0.06 QI:0|1|1|1|0.66|0.85|7|82|675; (*GB) gi|126567465|dbj|BAF48331.1| (e_value=0.0) putative yellow stripe-like protein [Nicotiana tabacum];; (*SWP) sp|Q6R3K9|YSL2_ARATH (e_value=0.0) Metal-nicotianamine transporter YSL2 OS=Arabidopsis thaliana GN=YSL2 PE=2 SV=1;; (*TAIR) AT5G24380.1 (e_value=0.0) | Symbols: YSL2, ATYSL2 | YELLOW STRIPE like 2 | chr5:8324098-832…	113.13	230.2	164.41
NbS00005725g0010.1	transcript offset:0 AED:0.09 eAED:0.09 QI:0|1|0|1|1|1|2|0|170; (*GB) gi|255547662|ref|XP_002514888.1| (e_value=9e-58) WRKY transcription factor, putative [Ricinus communis];; (*SWP) sp|Q9S763|WRK45_ARATH (e_value=8e-51) Probable WRKY transcription factor 45 OS=Arabidopsis thaliana GN=WRKY45 PE=2 SV=1;; (*TAIR) AT3G01970.1 (e_value=6e-52) | Symbols: WRKY45, ATWRKY45 | WRKY DNA-binding protein 45 |…	8.25	43.14	14.7
NbS00039552g0112.1	transcript offset:31 AED:0.20 eAED:0.21 QI:31|0|0.5|1|1|1|2|369|479	3.83	15.07	6.3
NbS00042659g0005.1	transcript offset:76 AED:0.03 eAED:0.03 QI:76|1|1|1|1|1|3|211|184; (*GB) gi|871489|emb|CAA58732.1| (e_value=7e-121) PAR-1c [Nicotiana tabacum];; (*TAIR) AT5G52390.1 (e_value=3e-71) | Symbols: | PAR1 protein | chr5:21264281-21265173 REVERSE LENGTH=195;; (*ITAG) Solyc03g025670.2.1 (e_value=1e-113) genomic_reference:SL2.40ch03 gene_region:7490876-7492241 transcript_region:SL2.40ch03:7490876..7492241…	0.59	7.98	1.2
NbS00014873g0016.1	transcript offset:198 AED:0.21 eAED:0.21 QI:198|1|1|1|0.66|0.85|7|29|471; (*SWP) sp|Q6IV77|TAZ_MACMU (e_value=4e-44) Tafazzin OS=Macaca mulatta GN=TAZ PE=2 SV=1;; (*TAIR) AT3G05510.1 (e_value=2e-173) | Symbols: | Phospholipid/glycerol acyltransferase family protein | chr3:1595576-1598074 FORWARD LENGTH=448;; (*ITAG) Solyc01g099710.2.1 (e_value=0.0) genomic_reference:SL2.40ch01 gene_region:8163355…	6.48	18.32	9.9
NbS00002389g0014.1	transcript offset:0 AED:0.24 eAED:0.24 QI:0|0|0.5|0.5|1|1|2|114|383; (*SWP) sp|Q7FAE1|MOMAS_ORYSJ (e_value=3e-74) Momilactone A synthase OS=Oryza sativa subsp. japonica GN=Os04g0179200 PE=2 SV=1;; (*TAIR) AT2G47140.1 (e_value=1e-65) | Symbols: | NAD(P)-binding Rossmann-fold superfamily protein | chr2:19350970-19352059 REVERSE LENGTH=257;; (*ITAG) Solyc01g005500.2.1 (e_value=2e-157) genomic_refere…	1.77	10.05	3.3
NbS00019080g0006.1	transcript offset:0 AED:0.20 eAED:0.20 QI:0|0.77|0.6|0.9|0.66|0.7|10|42|376; (*GB) gi|48093455|gb|AAT40104.1| (e_value=0.0) ADH-like UDP-glucose dehydrogenase [Nicotiana tabacum];; (*SWP) sp|P14675|ADH3_SOLTU (e_value=0.0) Alcohol dehydrogenase 3 OS=Solanum tuberosum GN=ADH3 PE=2 SV=1;; (*TAIR) AT1G77120.1 (e_value=0.0) | Symbols: ADH1, ADH, ATADH, ATADH1 | alcohol dehydrogenase 1 | chr1:28975509…	2.06	29.55	3.3
NbS00024411g0009.1	transcript offset:220 AED:0.17 eAED:0.17 QI:220|1|1|1|1|1|3|140|253; (*SWP) sp|P17514|CHIQ_TOBAC (e_value=2e-172) Acidic endochitinase Q OS=Nicotiana tabacum PE=1 SV=1;; (*TAIR) AT3G12500.1 (e_value=6e-102) | Symbols: ATHCHIB, PR3, PR-3, CHI-B, B-CHI, HCHIB | basic chitinase | chr3:3962501-3963984 REVERSE LENGTH=335;; (*ITAG) Solyc02g082930.2.1 (e_value=3e-141) genomic_reference:SL2.40ch02 gene_r…	5.01	60.58	18.3
NbS00007017g0016.1	transcript offset:66 AED:0.00 eAED:0.00 QI:66|1|1|1|1|1|3|182|314; (*SWP) sp|Q60V51|LE767_CAEBR (e_value=6e-59) Putative steroid dehydrogenase let-767 OS=Caenorhabditis briggsae GN=let-767 PE=3 SV=1;; (*TAIR) AT1G67730.1 (e_value=6e-119) | Symbols: YBR159, KCR1, ATKCR1 | beta-ketoacyl reductase 1 | chr1:25391676-25393365 FORWARD LENGTH=318;; (*ITAG) Solyc02g093640.2.1 (e_value=9e-122) genomic_ref…	0.01	4.43	4.2
NbS00005937g0105.1	transcript offset:0 AED:0.04 eAED:0.04 QI:0|0|0|0.5|1|1|2|0|167	37.12	182.03	52.8
NbS00016602g0019.1	transcript offset:309 AED:0.13 eAED:0.13 QI:309|1|1|1|1|1|5|249|268; (*GB) gi|257831437|gb|ACV71019.1| (e_value=5e-135) UPA19 [Capsicum annuum];; (*SWP) sp|Q96SZ5|AEDO_HUMAN (e_value=2e-19) 2-aminoethanethiol dioxygenase OS=Homo sapiens GN=ADO PE=1 SV=2;; (*TAIR) AT5G39890.1 (e_value=3e-99) | Symbols: | Protein of unknown function (DUF1637) | chr5:15974543-15976013 FORWARD LENGTH=276;; (*ITAG) So…	35.35	72.4	53.1
NbS00014637g0004.1	transcript offset:59 AED:0.07 eAED:0.07 QI:59|0.6|0.66|1|0.8|0.83|6|191|437; (*GB) gi|350539035|ref|NP_001233859.1| (e_value=0.0) aromatic amino acid decarboxylase 2 [Solanum lycopersicum];; (*SWP) sp|P54772|DCHS_SOLLC (e_value=9e-180) Histidine decarboxylase OS=Solanum lycopersicum GN=HDC PE=2 SV=1;; (*TAIR) AT1G43710.1 (e_value=5e-154) | Symbols: emb1075 | Pyridoxal phosphate (PLP)-dependent tr…	18.27	42.55	31.5
NbS00011950g0007.1	transcript offset:0 AED:0.01 eAED:0.01 QI:0|0.66|0.75|1|0.66|0.75|4|0|236; (*GB) gi|356534201|ref|XP_003535646.1| (e_value=4e-35) PREDICTED: non-specific lipid-transfer protein-like protein At2g13820-like [Glycine max];; (*TAIR) AT2G48140.1 (e_value=9e-31) | Symbols: EDA4 | Bifunctional inhibitor/lipid-transfer protein/seed storage 2S albumin superfamily protein | chr2:19686442-19687444 FORWARD L…	2.65	28.37	20.1
NbS00020176g0021.1	transcript offset:222 AED:0.14 eAED:0.14 QI:222|0.91|0.97|1|0.85|0.88|35|973|1604; (*GB) gi|297838947|ref|XP_002887355.1| (e_value=0.0) UDP-glucose:glycoprotein glucosyltransferase [Arabidopsis lyrata subsp. lyrata];; (*SWP) sp|Q0WL80|UGGG_ARATH (e_value=0.0) UDP-glucose:glycoprotein glucosyltransferase OS=Arabidopsis thaliana GN=UGGT PE=1 SV=1;; (*TAIR) AT1G71220.1 (e_value=0.0) | Symbols: EBS1,…	3.83	16.25	11.7
NbS00010856g0013.1	transcript offset:0 AED:0.30 eAED:0.30 QI:0|0.66|0.5|1|1|1|4|0|340; (*GB) gi|118778687|ref|XP_308799.3| (e_value=9e-155) AGAP006959-PA [Anopheles gambiae str. PEST];; (*SWP) sp|P51819|HSP83_IPONI (e_value=3e-139) Heat shock protein 83 OS=Ipomoea nil GN=HSP83A PE=2 SV=1;; (*TAIR) AT5G52640.1 (e_value=5e-139) | Symbols: HSP81-1, ATHS83, HSP81.1, HSP83, ATHSP90.1, AtHsp90-1, HSP90.1 | heat shock pro…	5.01	47.28	21
NbS00054833g0003.1	transcript offset:17 AED:0.14 eAED:0.14 QI:17|0.66|0.5|0.75|0.33|0.75|4|0|515; (*GB) gi|24745923|dbj|BAC23044.1| (e_value=0.0) cytochrome P450 [Solanum tuberosum];; (*SWP) sp|Q50EK1|C16B1_PICSI (e_value=3e-110) Cytochrome P450 716B1 OS=Picea sitchensis GN=CYP716B1 PE=2 SV=1;; (*TAIR) AT5G36110.1 (e_value=1e-105) | Symbols: CYP716A1 | cytochrome P450, family 716, subfamily A, polypeptide 1 | chr5:…	0.01	5.32	0.6
NbS00030282g0008.1	transcript offset:293 AED:0.02 eAED:0.02 QI:293|1|1|1|0.66|1|4|421|315; (*GB) gi|15230010|ref|NP_187209.1| (e_value=0.0) serine/threonine-protein phosphatase PP1 isozyme 9 [Arabidopsis thaliana];; (*SWP) sp|Q9M9W3|PP19_ARATH (e_value=0.0) Serine/threonine-protein phosphatase PP1 isozyme 9 OS=Arabidopsis thaliana GN=TOPP9 PE=2 SV=1;; (*TAIR) AT3G05580.1 (e_value=0.0) | Symbols: | Calcineurin-like …	5.6	16.84	11.1
NbS00043881g0006.1	transcript offset:0 AED:0.19 eAED:0.19 QI:0|0.9|0.80|1|0.85|0.90|21|0|1207; (*GB) gi|225454115|ref|XP_002269352.1| (e_value=0.0) PREDICTED: K(+) efflux antiporter 2, chloroplastic-like [Vitis vinifera];; (*SWP) sp|O65272|KEA2_ARATH (e_value=0.0) K(+) efflux antiporter 2, chloroplastic OS=Arabidopsis thaliana GN=KEA2 PE=1 SV=2;; (*TAIR) AT4G00630.1 (e_value=0.0) | Symbols: KEA2, ATKEA2 | K+ efflux…	16.79	39.6	23.4
NbS00009593g0008.1	transcript offset:199 AED:0.23 eAED:0.24 QI:199|0.66|0.5|1|0.66|0.5|4|0|331; (*GB) gi|64976605|dbj|BAD98313.2| (e_value=0.0) peroxidase [Nicotiana tabacum];; (*SWP) sp|P12437|PERX_SOLTU (e_value=2e-145) Suberization-associated anionic peroxidase OS=Solanum tuberosum PE=2 SV=2;; (*TAIR) AT5G05340.1 (e_value=2e-59) | Symbols: | Peroxidase superfamily protein | chr5:1579142-1580819 REVERSE LENGTH=32…	16.5	48.76	43.2
NbS00009384g0005.1	transcript offset:421 AED:0.20 eAED:0.20 QI:421|1|1|1|1|1|10|340|350; (*GB) gi|225437515|ref|XP_002275221.1| (e_value=0.0) PREDICTED: dnaJ homolog subfamily B member 11 [Vitis vinifera];; (*SWP) sp|Q6TUG0|DJB11_RAT (e_value=9e-97) DnaJ homolog subfamily B member 11 OS=Rattus norvegicus GN=Dnajb11 PE=2 SV=1;; (*TAIR) AT3G62600.1 (e_value=0.0) | Symbols: ATERDJ3B, ERDJ3B | DNAJ heat shock family pr…	5.01	20.98	17.7
NbS00041791g0004.1	transcript offset:0 AED:0.09 eAED:0.10 QI:0|0|0|1|0|0|2|0|449; (*GB) gi|159031805|dbj|BAF91874.1| (e_value=0.0) ornithine decarboxylase [Nicotiana benthamiana];; (*SWP) sp|P50134|DCOR_DATST (e_value=0.0) Ornithine decarboxylase OS=Datura stramonium PE=2 SV=1;; (*TAIR) AT5G11880.1 (e_value=3e-15) | Symbols: | Pyridoxal-dependent decarboxylase family protein | chr5:3827806-3829942 REVERSE LENGTH=48…	19.74	108.16	44.7
NbS00032605g0005.1	transcript offset:0 AED:0.09 eAED:0.22 QI:0|0|0|1|1|1|2|0|108; (*GB) gi|224073492|ref|XP_002304103.1| (e_value=8e-25) predicted protein [Populus trichocarpa];; (*TAIR) AT5G11970.1 (e_value=6e-13) | Symbols: | Protein of unknown function (DUF3511) | chr5:3863289-3863606 REVERSE LENGTH=105;; (*ITAG) Solyc12g049210.1.1 (e_value=1e-19) evidence_code:10F0H0E0IEG genomic_reference:SL2.40ch12 gene_regio…	7.07	26.6	9
NbS00006972g0002.1	transcript offset:0 AED:0.00 eAED:0.00 QI:0|-1|0|1|-1|1|1|0|432; (*GB) gi|225460783|ref|XP_002274753.1| (e_value=3e-179) PREDICTED: uncharacterized protein LOC100262283 [Vitis vinifera];; (*TAIR) AT5G55530.2 (e_value=5e-154) | Symbols: | Calcium-dependent lipid-binding (CaLB domain) family protein | chr5:22494439-22495656 FORWARD LENGTH=405;; (*ITAG) Solyc07g048040.1.1 (e_value=4e-127) evidence_c…	6.48	21.57	19.5
NbS00001133g0023.1	transcript offset:0 AED:0.16 eAED:0.16 QI:0|1|0.5|1|1|1|2|0|442; (*GB) gi|10798748|dbj|BAB16426.1| (e_value=0.0) EIG-I24 [Nicotiana tabacum];; (*SWP) sp|Q8LL69|DBNBT_TAXCA (e_value=6e-53) 3'-N-debenzoyl-2'-deoxytaxol N-benzoyltransferase OS=Taxus canadensis GN=TAX10 PE=1 SV=1;; (*TAIR) AT1G28680.1 (e_value=0.0) | Symbols: | HXXXD-type acyl-transferase family protein | chr1:10078222-10079763 FORWA…	8.25	26	18.9
NbS00021540g0001.1	transcript offset:0 AED:0.01 eAED:0.01 QI:0|-1|0|1|-1|1|1|0|96; (*GB) gi|225458595|ref|XP_002282674.1| (e_value=3e-30) PREDICTED: calcium-binding protein CML37 [Vitis vinifera];; (*ITAG) Solyc12g088850.1.1 (e_value=5e-51) evidence_code:10F0H0E0IEG genomic_reference:SL2.40ch12 gene_region:62503672-62503965 transcript_region:SL2.40ch12:62503672..62503965+ go_terms:GO:0005509 functional_description:…	0.01	7.39	0.9
NbS00003933g0015.1	transcript offset:0 AED:0.15 eAED:0.15 QI:0|0.66|0.5|1|0.33|0|4|314|495; (*GB) gi|193290672|gb|ACF17644.1| (e_value=0.0) putative p-coumarate 3-hydroxylase [Capsicum annuum];; (*SWP) sp|O48922|C98A2_SOYBN (e_value=0.0) Cytochrome P450 98A2 OS=Glycine max GN=CYP98A2 PE=2 SV=1;; (*TAIR) AT2G40890.1 (e_value=0.0) | Symbols: CYP98A3 | cytochrome P450, family 98, subfamily A, polypeptide 3 | chr2:1705…	34.76	89.54	84.61
NbS00031967g0008.1	transcript offset:52 AED:0.22 eAED:0.22 QI:52|0.62|0.66|1|1|1|9|35|297; (*GB) gi|121373|sp|P12424.1|GLNA_NICPL (e_value=0.0) RecName: Full=Glutamine synthetase; AltName: Full=Glutamate--ammonia ligase;; (*SWP) sp|P12424|GLNA_NICPL (e_value=0.0) Glutamine synthetase OS=Nicotiana plumbaginifolia PE=2 SV=1;; (*TAIR) AT5G37600.1 (e_value=0.0) | Symbols: ATGSR1, GLN1;1, GSR 1, ATGLN1;1 | glutamine syn…	52.73	172.58	58.2
NbS00043378g0007.1	transcript offset:0 AED:0.43 eAED:0.44 QI:0|0.8|0.66|1|0.8|0.66|6|0|170; (*SWP) sp|Q43187|IPYR_SOLTU (e_value=8e-45) Soluble inorganic pyrophosphatase OS=Solanum tuberosum GN=PPA PE=2 SV=1;; (*TAIR) AT3G53620.1 (e_value=3e-45) | Symbols: AtPPa4, PPa4 | pyrophosphorylase 4 | chr3:19881491-19883308 FORWARD LENGTH=216;; (*ITAG) Solyc02g085050.2.1 (e_value=2e-70) genomic_reference:SL2.40ch02 gene_reg…	0.88	7.39	3.9
NbS00016465g0014.1	transcript offset:94 AED:0.13 eAED:0.13 QI:94|0.85|0.87|1|0.85|0.87|8|357|227; (*GB) gi|255538520|ref|XP_002510325.1| (e_value=1e-134) exocyst complex component sec3, putative [Ricinus communis];; (*SWP) sp|Q9SX85|SEC3A_ARATH (e_value=1e-130) Exocyst complex component SEC3A OS=Arabidopsis thaliana GN=SEC3A PE=1 SV=1;; (*TAIR) AT1G47550.1 (e_value=1e-131) | Symbols: SEC3A | exocyst complex compone…	17.09	35.76	21
NbS00059105g0003.1	transcript offset:149 AED:0.03 eAED:0.03 QI:149|1|1|1|1|1|2|402|221; (*GB) gi|416652|sp|Q03666.1|GSTX4_TOBAC (e_value=3e-151) RecName: Full=Probable glutathione S-transferase; AltName: Full=Auxin-induced protein PCNT107;; (*SWP) sp|Q03666|GSTX4_TOBAC (e_value=7e-153) Probable glutathione S-transferase OS=Nicotiana tabacum PE=2 SV=1;; (*TAIR) AT1G78380.1 (e_value=1e-114) | Symbols: ATGSTU19, GST8,…	66.29	221.63	218.72
NbS00017334g0001.1	transcript offset:0 AED:0.01 eAED:0.02 QI:0|-1|0|1|-1|1|1|0|325; (*SWP) sp|Q00451|PRF1_SOLLC (e_value=5e-40) 36.4 kDa proline-rich protein OS=Solanum lycopersicum GN=TPRP-F1 PE=2 SV=1;; (*TAIR) AT3G22120.1 (e_value=4e-26) | Symbols: CWLP | cell wall-plasma membrane linker protein | chr3:7795283-7796287 REVERSE LENGTH=334;; (*ITAG) Solyc08g078890.1.1 (e_value=1e-21) evidence_code:10F0H1E1IEG genom…	32.11	69.74	36.6
NbS00058678g0007.1	transcript offset:0 AED:0.20 eAED:0.21 QI:0|0.66|0.57|1|1|1|7|0|370; (*GB) gi|224071114|ref|XP_002303360.1| (e_value=0.0) predicted protein [Populus trichocarpa];; (*SWP) sp|P49307|MOCA_RHIML (e_value=7e-16) Rhizopine catabolism protein MocA OS=Rhizobium meliloti GN=mocA PE=3 SV=1;; (*TAIR) AT4G17370.1 (e_value=0.0) | Symbols: | Oxidoreductase family protein | chr4:9706188-9708142 FORWARD LENGTH=…	17.38	39.01	25.8
NbS00017956g0002.1	transcript offset:0 ; (*GB) gi|224084084|ref|XP_002307209.1| (e_value=2e-49) predicted protein [Populus trichocarpa];; (*SWP) sp|Q8S2T1|DDPS6_ARATH (e_value=3e-45) Dehydrodolichyl diphosphate synthase 6 OS=Arabidopsis thaliana GN=At2g17570 PE=2 SV=2;; (*TAIR) AT2G17570.1 (e_value=2e-46) | Symbols: | Undecaprenyl pyrophosphate synthetase family protein | chr2:7645086-7645973 FORWARD LENGTH=295;	0.01	5.32	0.6
NbS00006644g0013.1	transcript offset:104 AED:0.05 eAED:0.05 QI:104|1|1|1|0.66|0.71|7|270|368; (*SWP) sp|Q9C578|RCL1_ARATH (e_value=1e-164) Probable RNA 3'-terminal phosphate cyclase-like protein OS=Arabidopsis thaliana GN=At5g22100 PE=2 SV=1;; (*TAIR) AT5G22100.1 (e_value=1e-165) | Symbols: | RNA cyclase family protein | chr5:7329015-7330718 FORWARD LENGTH=375;; (*ITAG) Solyc02g069340.2.1 (e_value=0.0) genomic_refe…	16.79	33.69	19.5
NbS00005589g0102.1	transcript offset:0 AED:0.07 eAED:0.07 QI:0|1|0.8|1|0.25|0.4|5|1579|767	0.88	6.8	2.7
NbS00041791g0002.1	transcript offset:0	3.83	16.55	9.3
NbS00030446g0004.1	transcript offset:0 AED:0.02 eAED:0.03 QI:0|0|0|1|0|0|3|0|881; (*GB) gi|124358348|gb|ABG37022.1| (e_value=0.0) serine protease [Nicotiana tabacum];; (*SWP) sp|O65351|SUBL_ARATH (e_value=4e-168) Subtilisin-like protease OS=Arabidopsis thaliana GN=ARA12 PE=1 SV=1;; (*TAIR) AT5G67360.1 (e_value=3e-169) | Symbols: ARA12 | Subtilase family protein | chr5:26872192-26874465 REVERSE LENGTH=757;; (*ITAG) …	30.64	163.71	35.4
NbS00009243g0015.1	transcript offset:0 AED:0.14 eAED:0.20 QI:0|0|0|1|0.5|0.66|3|0|177; (*GB) gi|358635024|dbj|BAL22345.1| (e_value=2e-48) oxidoreductase [Ipomoea batatas];; (*TAIR) AT3G13610.1 (e_value=5e-37) | Symbols: | 2-oxoglutarate (2OG) and Fe(II)-dependent oxygenase superfamily protein | chr3:4449448-4450616 FORWARD LENGTH=361;; (*ITAG) Solyc01g044550.1.1 (e_value=3e-38) evidence_code:10F0H1E0IEG genomic_ref…	15.61	97.22	21.9
NbS00043817g0003.1	transcript offset:0 AED:0.18 eAED:0.18 QI:0|0.93|0.93|1|1|1|16|326|588; (*SWP) sp|Q93VT8|ACLB1_ORYSJ (e_value=0.0) ATP-citrate synthase beta chain protein 1 OS=Oryza sativa subsp. japonica GN=ACLB-1 PE=2 SV=1;; (*TAIR) AT5G49460.1 (e_value=0.0) | Symbols: ACLB-2 | ATP citrate lyase subunit B 2 | chr5:20055048-20058195 FORWARD LENGTH=608;; (*ITAG) Solyc01g059880.2.1 (e_value=0.0) genomic_reference…	16.2	35.17	29.1
NbS00015646g0001.1	transcript offset:0 AED:0.11 eAED:0.11 QI:0|-1|0|1|-1|1|1|0|360; (*GB) gi|225425196|ref|XP_002266098.1| (e_value=5e-41) PREDICTED: uncharacterized protein LOC100260747 [Vitis vinifera];; (*TAIR) AT1G12060.1 (e_value=1e-12) | Symbols: ATBAG5, BAG5 | BCL-2-associated athanogene 5 | chr1:4076334-4076981 FORWARD LENGTH=215;; (*ITAG) Solyc06g072430.1.1 (e_value=5e-129) evidence_code:10F0H0E1IEG genomi…	0.88	21.28	6
NbS00024477g0005.1	transcript offset:228 AED:0.11 eAED:0.11 QI:228|1|1|1|0.76|0.66|18|243|489; (*GB) gi|350536875|ref|NP_001234013.1| (e_value=0.0) monodehydroascorbate reductase [Solanum lycopersicum];; (*SWP) sp|P92947|MDARP_ARATH (e_value=0.0) Monodehydroascorbate reductase, chloroplastic OS=Arabidopsis thaliana GN=At1g63940 PE=2 SV=3;; (*TAIR) AT1G63940.2 (e_value=0.0) | Symbols: MDAR6 | monodehydroascorbate re…	17.97	36.05	26.7
NbS00018410g0006.1	transcript offset:25 AED:0.01 eAED:0.01 QI:25|1|0.8|1|0.75|0.8|5|0|257; (*GB) gi|225427282|ref|XP_002278917.1| (e_value=6e-127) PREDICTED: expansin-like B1 [Vitis vinifera];; (*SWP) sp|Q850K7|EXLB1_ORYSJ (e_value=2e-102) Expansin-like B1 OS=Oryza sativa subsp. japonica GN=EXLB1 PE=2 SV=2;; (*TAIR) AT4G17030.1 (e_value=2e-53) | Symbols: ATEXLB1, EXPR, AT-EXPR, ATEXPR1, ATHEXP BETA 3.1, EXLB1 | exp…	0.88	10.34	6.6
NbS00018251g0006.1	transcript offset:0 AED:0.02 eAED:0.02 QI:0|0.66|0.5|1|0.33|0.5|4|1090|344; (*GB) gi|326534430|gb|ADZ76433.1| (e_value=0.0) myricetin O-methyltransferase 1 [Solanum habrochaites];; (*SWP) sp|Q8W013|COMT1_CATRO (e_value=6e-125) Caffeic acid 3-O-methyltransferase OS=Catharanthus roseus GN=COMT1 PE=2 SV=1;; (*TAIR) AT5G54160.1 (e_value=2e-118) | Symbols: ATOMT1, OMT1 | O-methyltransferase 1 | chr5:2…	20.33	48.46	37.8
NbS00034440g0002.1	transcript offset:0 AED:0.17 eAED:0.17 QI:0|-1|0|1|-1|1|1|0|293; (*GB) gi|225440870|ref|XP_002276587.1| (e_value=4e-67) PREDICTED: uncharacterized protein LOC100244210 [Vitis vinifera];; (*TAIR) AT2G36220.1 (e_value=2e-37) | Symbols: | unknown protein; BEST Arabidopsis thaliana protein match is: unknown protein (TAIR:AT3G52710.1); Has 74 Blast hits to 74 proteins in 10 species: Archae - 0; Bacter…	25.63	95.74	36.6
NbS00001896g0030.1	transcript offset:0 AED:0.32 eAED:0.32 QI:0|0|0|1|0|0|2|0|215; (*GB) gi|14423325|gb|AAK62345.1| (e_value=2e-95) elicitor-inducible cytochrome P450 [Nicotiana tabacum];; (*SWP) sp|P37115|TCMO_VIGRR (e_value=5e-50) Trans-cinnamate 4-monooxygenase OS=Vigna radiata var. radiata GN=CYP73A2 PE=1 SV=1;; (*TAIR) AT2G30490.1 (e_value=7e-49) | Symbols: ATC4H, C4H, CYP73A5, REF3 | cinnamate-4-hydroxylase | …	0.88	20.69	3.6
NbS00022211g0003.1	transcript offset:185 AED:0.32 eAED:0.32 QI:185|0.87|0.66|0.88|0.5|0.44|9|0|283; (*GB) gi|326502868|dbj|BAJ99062.1| (e_value=2e-113) predicted protein [Hordeum vulgare subsp. vulgare];; (*TAIR) AT1G63830.3 (e_value=3e-111) | Symbols: | PLAC8 family protein | chr1:23685408-23687098 FORWARD LENGTH=232;; (*ITAG) Solyc10g012080.2.1 (e_value=2e-140) genomic_reference:SL2.40ch10 gene_region:4409840-441…	7.95	54.37	8.1
NbS00029221g0003.1	transcript offset:0 AED:0.24 eAED:0.24 QI:0|0|0.5|1|0|0.5|2|1315|456; (*SWP) sp|Q9LIR8|FBK67_ARATH (e_value=1e-13) F-box/kelch-repeat protein At3g23880 OS=Arabidopsis thaliana GN=At3g23880 PE=2 SV=1;; (*TAIR) AT3G07870.1 (e_value=3e-16) | Symbols: | F-box and associated interaction domains-containing protein | chr3:2510871-2512124 FORWARD LENGTH=417;; (*ITAG) Solyc07g047760.1.1 (e_value=0.0) evid…	1.18	7.39	5.4
NbS00003740g0007.1	transcript offset:92 AED:0.33 eAED:0.33 QI:92|1|1|1|0.75|0.6|5|305|120; (*GB) gi|730558|sp|P41098.1|RL34_TOBAC (e_value=6e-63) RecName: Full=60S ribosomal protein L34;; (*SWP) sp|P41098|RL34_TOBAC (e_value=2e-64) 60S ribosomal protein L34 OS=Nicotiana tabacum GN=RPL34 PE=2 SV=1;; (*TAIR) AT1G26880.1 (e_value=2e-62) | Symbols: | Ribosomal protein L34e superfamily protein | chr1:9315640-9316681 REV…	112.24	237.88	189.01
NbS00042234g0001.1	transcript offset:0 AED:0.16 eAED:0.16 QI:0|-1|0|1|-1|1|1|0|216; (*GB) gi|300079016|gb|ADJ67439.1| (e_value=6e-73) ethylene response factor 10 [Actinidia deliciosa];; (*SWP) sp|Q8LDC8|ERF92_ARATH (e_value=6e-56) Ethylene-responsive transcription factor 1B OS=Arabidopsis thaliana GN=ERF1B PE=2 SV=2;; (*TAIR) AT3G23240.1 (e_value=5e-57) | Symbols: ERF1, ATERF1 | ethylene response factor 1 | chr3:82…	0.01	4.73	0.6
NbS00053794g0004.1	transcript offset:0 AED:0.04 eAED:0.11 QI:0|0.5|0.33|1|1|1|3|0|298; (*SWP) sp|Q9M886|LBD41_ARATH (e_value=6e-84) LOB domain-containing protein 41 OS=Arabidopsis thaliana GN=LBD41 PE=2 SV=1;; (*TAIR) AT3G02550.1 (e_value=5e-85) | Symbols: LBD41 | LOB domain-containing protein 41 | chr3:536747-537650 REVERSE LENGTH=263;; (*ITAG) Solyc02g085910.2.1 (e_value=2e-134) genomic_reference:SL2.40ch02 gene_…	13.85	49.35	32.4
NbS00013948g0003.1	transcript offset:0 AED:0.36 eAED:0.36 QI:0|-1|0|1|-1|1|1|0|80; (*GB) gi|224076777|ref|XP_002304995.1| (e_value=3e-19) predicted protein [Populus trichocarpa];; (*ITAG) Solyc02g079240.1.1 (e_value=4e-20) evidence_code:10F0H0E0IEG genomic_reference:SL2.40ch02 gene_region:38429123-38429362 transcript_region:SL2.40ch02:38429123..38429362- functional_description:"Unknown Protein (AHRD V1)";	17.97	46.1	20.4
NbS00051599g0003.1	transcript offset:137 AED:0.00 eAED:0.00 QI:137|1|1|1|0.66|0.5|4|120|291; (*GB) gi|350536679|ref|NP_001234003.1| (e_value=8e-151) psi14B protein [Solanum lycopersicum];; (*SWP) sp|Q9FZ62|PPSP2_ARATH (e_value=1e-127) Inorganic pyrophosphatase 2 OS=Arabidopsis thaliana GN=At1g17710 PE=2 SV=1;; (*TAIR) AT1G17710.1 (e_value=8e-129) | Symbols: | Pyridoxal phosphate phosphatase-related protein | chr1:6…	5.89	27.78	10.8
NbS00010838g0009.1	transcript offset:0 AED:0.14 eAED:0.15 QI:0|0.57|0.5|1|0.71|0.62|8|162|525; (*GB) gi|348659071|gb|AEP82773.1| (e_value=0.0) viridiflorene synthase [Solanum lycopersicum];; (*SWP) sp|Q9XJ32|VTSS1_SOLTU (e_value=0.0) Vetispiradiene synthase 1 OS=Solanum tuberosum GN=PVS1 PE=1 SV=1;; (*TAIR) AT5G23960.2 (e_value=2e-122) | Symbols: TPS21 | terpene synthase 21 | chr5:8092969-8095128 FORWARD LENGTH=545…	1.47	15.37	2.7
NbS00021948g0007.1	transcript offset:306 AED:0.16 eAED:0.16 QI:306|0.4|0.16|1|0.6|0.5|6|0|757; (*GB) gi|297739046|emb|CBI28535.3| (e_value=0.0) unnamed protein product [Vitis vinifera];; (*SWP) sp|O80763|NRX1_ARATH (e_value=0.0) Probable nucleoredoxin 1 OS=Arabidopsis thaliana GN=At1g60420 PE=1 SV=1;; (*TAIR) AT1G60420.1 (e_value=0.0) | Symbols: | DC1 domain-containing protein | chr1:22261978-22264243 FORWARD LENGT…	17.38	39.6	27.9
NbS00016396g0002.1	transcript offset:0 AED:0.04 eAED:0.04 QI:0|-1|0|1|-1|1|1|0|150; (*GB) gi|688429|dbj|BAA05473.1| (e_value=4e-78) tumor-related protein [Nicotiana glauca x Nicotiana langsdorffii];; (*SWP) sp|Q04108|PR04_SOLLC (e_value=2e-56) Pathogenesis-related leaf protein 4 OS=Solanum lycopersicum PE=2 SV=1;; (*TAIR) AT2G14610.1 (e_value=2e-54) | Symbols: PR1, PR 1, ATPR1 | pathogenesis-related gene 1 | chr2:6…	3.54	12.71	6
NbS00028185g0011.1	transcript offset:129 AED:0.26 eAED:0.26 QI:129|1|1|1|1|0.85|7|297|500; (*GB) gi|126363774|dbj|BAF47751.1| (e_value=0.0) multi antimicrobial extrusion family protein [Nicotiana tabacum];; (*SWP) sp|Q9LYT3|TT12_ARATH (e_value=5e-139) Protein TRANSPARENT TESTA 12 OS=Arabidopsis thaliana GN=TT12 PE=2 SV=1;; (*TAIR) AT3G21690.1 (e_value=0.0) | Symbols: | MATE efflux family protein | chr3:7638750-7641…	53.03	183.81	93.01
NbS00001073g0011.1	transcript offset:464 AED:0.17 eAED:0.17 QI:464|0.83|0.57|1|0.83|0.85|7|0|706; (*GB) gi|225448311|ref|XP_002264923.1| (e_value=4e-136) PREDICTED: uncharacterized protein LOC100257088 [Vitis vinifera];; (*TAIR) AT5G64170.1 (e_value=4e-28) | Symbols: | dentin sialophosphoprotein-related | chr5:25672904-25675445 REVERSE LENGTH=566;; (*ITAG) Solyc01g105120.2.1 (e_value=0.0) genomic_reference:SL2.40ch…	1.47	23.05	5.7
NbS00026613g0001.1	transcript offset:0 AED:0.13 eAED:0.13 QI:0|-1|0|1|-1|1|1|0|248; (*GB) gi|19783|emb|CAA46623.1| (e_value=2e-179) osmotin [Nicotiana tabacum];; (*SWP) sp|P14170|OSMO_TOBAC (e_value=4e-180) Osmotin OS=Nicotiana tabacum GN=AP24 PE=1 SV=2;; (*TAIR) AT4G11650.1 (e_value=1e-111) | Symbols: ATOSM34, OSM34 | osmotin 34 | chr4:7025127-7026113 REVERSE LENGTH=244;; (*ITAG) Solyc08g080650.1.1 (e_value=3e-168…	136.99	372.34	313.52
NbS00013776g0015.1	transcript offset:0 AED:0.31 eAED:0.31 QI:0|0.5|0.33|1|0|0|3|261|91	0.01	7.39	1.2
NbS00002665g0102.1	transcript offset:0 AED:0.96 eAED:1.00 QI:0|0|0|0.25|1|1|4|0|112	16.5	33.39	27.3
NbS00016919g0004.1	transcript offset:0 AED:0.25 eAED:0.26 QI:0|0|0|1|0|0|2|0|158; (*GB) gi|255580068|ref|XP_002530867.1| (e_value=2e-52) conserved hypothetical protein [Ricinus communis];; (*TAIR) AT1G55230.1 (e_value=8e-47) | Symbols: | Family of unknown function (DUF716) | chr1:20602895-20603797 FORWARD LENGTH=300;; (*ITAG) Solyc01g006050.2.1 (e_value=1e-63) genomic_reference:SL2.40ch01 gene_region:729095-730484 …	0.01	8.87	5.1
NbS00014858g0007.1	transcript offset:11 AED:0.08 eAED:0.08 QI:11|1|1|1|1|1|2|78|84; (*GB) gi|350539691|ref|NP_001234246.1| (e_value=5e-14) proteinase inhibitor type-2 CEVI57 precursor [Solanum lycopersicum];; (*SWP) sp|Q43502|IP23_SOLLC (e_value=1e-15) Proteinase inhibitor type-2 CEVI57 OS=Solanum lycopersicum GN=CEVI57 PE=2 SV=1;; (*ITAG) Solyc06g061210.2.1 (e_value=1e-23) genomic_reference:SL2.40ch06 gene_region:…	21.21	123.23	55.2
NbS00055892g0001.1	transcript offset:0 AED:0.12 eAED:0.12 QI:0|-1|0|1|-1|1|1|0|395; (*GB) gi|18000070|gb|AAL54886.1|AF092915_1 (e_value=0.0) cytochrome P450-dependent fatty acid hydroxylase [Nicotiana tabacum];; (*SWP) sp|P98188|C94A2_VICSA (e_value=0.0) Cytochrome P450 94A2 OS=Vicia sativa GN=CYP94A2 PE=2 SV=1;; (*TAIR) AT3G56630.1 (e_value=1e-123) | Symbols: CYP94D2 | cytochrome P450, family 94, subfamily D, poly…	10.61	43.74	29.7
NbS00041428g0001.1	transcript offset:0 AED:0.06 eAED:0.06 QI:0|-1|0|1|-1|1|1|0|442; (*GB) gi|357528933|gb|AET80687.1| (e_value=0.0) putative spermidine hydroxycinnamoyl transferase [Nicotiana attenuata];; (*SWP) sp|Q70PR7|VINSY_RAUSE (e_value=2e-47) Vinorine synthase OS=Rauvolfia serpentina GN=ACT PE=1 SV=2;; (*TAIR) AT3G26040.1 (e_value=2e-59) | Symbols: | HXXXD-type acyl-transferase family protein | chr3:9519741-…	0.01	12.12	0.6
NbS00038999g0004.1	transcript offset:0 AED:0.14 eAED:0.14 QI:0|0.94|0.95|1|0.84|0.9|20|140|1427; (*GB) gi|75331994|sp|Q949G3.1|PDR1_NICPL (e_value=0.0) RecName: Full=Pleiotropic drug resistance protein 1; AltName: Full=NpPDR1;; (*SWP) sp|Q949G3|PDR1_NICPL (e_value=0.0) Pleiotropic drug resistance protein 1 OS=Nicotiana plumbaginifolia GN=PDR1 PE=1 SV=1;; (*TAIR) AT1G15520.1 (e_value=0.0) | Symbols: PDR12, ATPDR12, …	1.47	8.87	3.6
NbS00013628g0001.1	transcript offset:36 AED:0.51 eAED:0.51 QI:36|1|0.5|1|1|1|2|22|29	5.6	17.43	12.3
NbS00007101g0011.1	transcript offset:402 AED:0.03 eAED:0.03 QI:402|1|1|1|0.69|0.85|14|808|895; (*GB) gi|359475950|ref|XP_002279319.2| (e_value=0.0) PREDICTED: serine/threonine-protein kinase CTR1-like [Vitis vinifera];; (*SWP) sp|Q05609|CTR1_ARATH (e_value=6e-112) Serine/threonine-protein kinase CTR1 OS=Arabidopsis thaliana GN=CTR1 PE=1 SV=1;; (*TAIR) AT5G11850.1 (e_value=0.0) | Symbols: | Protein kinase superfamil…	3.83	12.71	9
NbS00000383g0011.1	transcript offset:335 AED:0.22 eAED:0.22 QI:335|1|1|1|0|1|3|559|112; (*SWP) sp|Q0DI31|CYC_ORYSJ (e_value=1e-74) Cytochrome c OS=Oryza sativa subsp. japonica GN=CC-1 PE=1 SV=1;; (*TAIR) AT4G10040.1 (e_value=1e-72) | Symbols: CYTC-2 | cytochrome c-2 | chr4:6277083-6278281 FORWARD LENGTH=112;; (*ITAG) Solyc01g103220.2.1 (e_value=7e-75) genomic_reference:SL2.40ch01 gene_region:83625084-83629542 trans…	30.64	99	45.3
NbS00012577g0009.1	transcript offset:321 AED:0.13 eAED:0.13 QI:321|1|1|1|0.9|0.81|11|196|765; (*SWP) sp|Q42699|METE_CATRO (e_value=0.0) 5-methyltetrahydropteroyltriglutamate--homocysteine methyltransferase OS=Catharanthus roseus GN=METE PE=2 SV=1;; (*TAIR) AT5G17920.2 (e_value=0.0) | Symbols: ATCIMS | Cobalamin-independent synthase family protein | chr5:5935771-5939195 FORWARD LENGTH=765;; (*ITAG) Solyc10g081510.1.…	134.63	275.71	166.21
NbS00012328g0004.1	transcript offset:80 AED:0.11 eAED:0.11 QI:80|0.87|0.88|1|0.87|0.77|9|0|715; (*GB) gi|225452458|ref|XP_002274361.1| (e_value=0.0) PREDICTED: L-aspartate oxidase 1-like [Vitis vinifera];; (*SWP) sp|Q8XWM7|NADB1_RALSO (e_value=3e-134) L-aspartate oxidase 1 OS=Ralstonia solanacearum (strain GMI1000) GN=nadB1 PE=3 SV=1;; (*TAIR) AT5G14760.1 (e_value=0.0) | Symbols: AO | L-aspartate oxidase | chr5:476…	3.54	30.44	29.7
NbS00040487g0012.1	transcript offset:90 AED:0.08 eAED:0.08 QI:90|1|0.8|1|1|1|5|0|569; (*SWP) sp|Q9SX98|LHTL8_ARATH (e_value=0.0) Lysine histidine transporter-like 8 OS=Arabidopsis thaliana GN=AATL1 PE=1 SV=1;; (*TAIR) AT1G47670.1 (e_value=0.0) | Symbols: | Transmembrane amino acid transporter family protein | chr1:17536834-17539486 REVERSE LENGTH=519;; (*ITAG) Solyc01g111980.2.1 (e_value=0.0) genomic_reference:SL2.…	6.78	46.39	16.5
NbS00045440g0005.1	transcript offset:0 AED:0.14 eAED:0.14 QI:0|-1|0|1|-1|1|1|0|226; (*GB) gi|131015|sp|P13046.1|PRR1_TOBAC (e_value=1e-161) RecName: Full=Pathogenesis-related protein R major form; AltName: Full=Thaumatin-like protein E22; Flags: Precursor;; (*SWP) sp|P13046|PRR1_TOBAC (e_value=4e-163) Pathogenesis-related protein R major form OS=Nicotiana tabacum PE=1 SV=1;; (*TAIR) AT4G11650.1 (e_value=2e-108) | S…	0.01	12.71	1.5
NbS00040564g0006.1	transcript offset:149 AED:0.26 eAED:0.26 QI:149|0.33|0.25|1|1|1|4|0|338; (*GB) gi|158286538|ref|XP_308797.3| (e_value=1e-134) AGAP006961-PA [Anopheles gambiae str. PEST];; (*SWP) sp|P36181|HSP80_SOLLC (e_value=3e-103) Heat shock cognate protein 80 OS=Solanum lycopersicum GN=HSC80 PE=2 SV=1;; (*TAIR) AT5G56030.1 (e_value=7e-104) | Symbols: HSP81-2, ERD8, HSP90.2, AtHsp90.2 | heat shock protein 81-…	47.43	138.3	70.51
NbS00010199g0007.1	transcript offset:0 AED:0.24 eAED:0.25 QI:0|0|0|1|0.5|0.33|3|225|336; (*GB) gi|14009640|gb|AAK51690.1|AF307144_1 (e_value=4e-167) cytosolic 6-phosphogluconate dehydrogenase [Spinacia oleracea];; (*SWP) sp|P80859|6PGD2_BACSU (e_value=2e-77) 6-phosphogluconate dehydrogenase, decarboxylating 2 OS=Bacillus subtilis (strain 168) GN=yqjI PE=1 SV=4;; (*TAIR) AT3G02360.1 (e_value=3e-165) | Symbols: | 6-p…	20.62	58.81	27.6
NbS00013540g0011.1	transcript offset:50 AED:0.10 eAED:0.10 QI:50|1|1|1|1|1|3|225|214; (*GB) gi|505588|gb|AAA19216.1| (e_value=5e-132) 5-epi-aristolochene synthase [Nicotiana tabacum];; (*SWP) sp|Q40577|5EAS_TOBAC (e_value=1e-132) 5-epi-aristolochene synthase OS=Nicotiana tabacum GN=EAS3 PE=1 SV=3;; (*TAIR) AT5G23960.2 (e_value=3e-35) | Symbols: TPS21 | terpene synthase 21 | chr5:8092969-8095128 FORWARD LENGTH=545;;…	172.34	607.27	246.62
NbS00008163g0010.1	transcript offset:186 AED:0.09 eAED:0.09 QI:186|0.87|0.88|1|1|1|9|300|633; (*GB) gi|359479362|ref|XP_002277357.2| (e_value=0.0) PREDICTED: ruBisCO large subunit-binding protein subunit alpha, chloroplastic-like [Vitis vinifera];; (*SWP) sp|P21239|RUB1_BRANA (e_value=0.0) RuBisCO large subunit-binding protein subunit alpha, chloroplastic (Fragment) OS=Brassica napus PE=2 SV=2;; (*TAIR) AT2G28000.1…	25.34	52.6	26.1
NbS00012996g0015.1	transcript offset:445 AED:0.05 eAED:0.04 QI:445|0.85|0.5|1|0.57|0.5|8|304|672; (*GB) gi|255544033|ref|XP_002513079.1| (e_value=2e-123) conserved hypothetical protein [Ricinus communis];; (*TAIR) AT3G54500.1 (e_value=5e-71) | Symbols: | BEST Arabidopsis thaliana protein match is: dentin sialophosphoprotein-related (TAIR:AT5G64170.1); Has 183 Blast hits to 175 proteins in 44 species: Archae - 0; Ba…	1.47	10.34	7.2
NbS00012812g0001.1	transcript offset:67 AED:0.01 eAED:0.01 QI:67|1|1|1|1|1|2|387|160; (*GB) gi|372995481|gb|AEY11296.1| (e_value=4e-96) pathogenesis-related protein PR10 [Nicotiana tabacum];; (*SWP) sp|P17642|PRS2_SOLTU (e_value=2e-86) Pathogenesis-related protein STH-2 OS=Solanum tuberosum GN=STH-2 PE=2 SV=1;; (*TAIR) AT1G24020.2 (e_value=2e-12) | Symbols: MLP423 | MLP-like protein 423 | chr1:8500653-8501458 REVER…	49.2	266.25	88.21
NbS00005720g0113.1	transcript offset:313 AED:0.09 eAED:0.09 QI:313|0.5|0.71|0.71|0.66|0.71|7|697|303	4.12	13.59	9.3
NbS00032243g0025.1	transcript offset:1 AED:0.04 eAED:0.04 QI:1|0.5|0.33|0.66|0.5|0.66|3|173|544; (*GB) gi|85068628|gb|ABC69394.1| (e_value=0.0) CYP71D47v1 [Nicotiana tabacum];; (*SWP) sp|A6YIH8|C7D55_HYOMU (e_value=0.0) Premnaspirodiene oxygenase OS=Hyoscyamus muticus GN=CYP71D55 PE=1 SV=1;; (*TAIR) AT3G26300.1 (e_value=9e-134) | Symbols: CYP71B34 | cytochrome P450, family 71, subfamily B, polypeptide 34 | chr3:963…	16.2	58.22	16.8
NbS00040133g0004.1	transcript offset:134 AED:0.19 eAED:0.19 QI:134|0.6|0.54|1|0.7|0.72|11|0|288; (*GB) gi|40457326|gb|AAR86718.1| (e_value=1e-147) glutamine synthetase GS56 [Nicotiana attenuata];; (*SWP) sp|P51119|GLNA2_VITVI (e_value=1e-138) Glutamine synthetase cytosolic isozyme 2 OS=Vitis vinifera GN=GS1-2 PE=2 SV=1;; (*TAIR) AT5G37600.1 (e_value=1e-137) | Symbols: ATGSR1, GLN1;1, GSR 1, ATGLN1;1 | glutamine syn…	21.8	149.53	60
NbS00023484g0015.1	transcript offset:282 AED:0.27 eAED:0.27 QI:282|0.75|0.6|1|0.75|0.8|5|0|262; (*GB) gi|255546215|ref|XP_002514167.1| (e_value=7e-91) o-methyltransferase, putative [Ricinus communis];; (*SWP) sp|Q9C5D7|CAMT3_ARATH (e_value=1e-86) Probable caffeoyl-CoA O-methyltransferase At4g26220 OS=Arabidopsis thaliana GN=At4g26220 PE=2 SV=1;; (*TAIR) AT4G26220.1 (e_value=8e-88) | Symbols: | S-adenosyl-L-methioni…	1.47	8.27	3.9
NbS00033489g0009.1	transcript offset:204 AED:0.28 eAED:0.28 QI:204|1|1|1|0.5|0.4|5|700|139; (*SWP) sp|Q9LXT3|MBF1B_ARATH (e_value=3e-67) Multiprotein-bridging factor 1b OS=Arabidopsis thaliana GN=MBF1B PE=2 SV=1;; (*TAIR) AT3G58680.1 (e_value=3e-68) | Symbols: MBF1B, ATMBF1B | multiprotein bridging factor 1B | chr3:21707367-21708625 FORWARD LENGTH=142;; (*ITAG) Solyc10g007350.2.1 (e_value=7e-80) genomic_reference:S…	19.74	72.69	37.2
NbS00006303g0103.1	transcript offset:297 AED:0.23 eAED:0.23 QI:297|0.61|0.64|0.92|0.92|0.85|14|423|545	6.48	18.32	14.7
NbS00010115g0007.1	transcript offset:136 AED:0.28 eAED:0.28 QI:136|0.93|0.94|1|0.68|0.58|17|160|452; (*GB) gi|53854350|gb|AAU95618.1| (e_value=0.0) cytosolic acetoacetyl-coenzyme A thiolase [Nicotiana tabacum];; (*SWP) sp|Q8S4Y1|THIC1_ARATH (e_value=0.0) Acetyl-CoA acetyltransferase, cytosolic 1 OS=Arabidopsis thaliana GN=AAT1 PE=2 SV=1;; (*TAIR) AT5G48230.2 (e_value=0.0) | Symbols: EMB1276, ACAT2 | acetoacetyl-CoA…	2.95	13.3	5.1
NbS00004742g0022.1	transcript offset:0 AED:0.10 eAED:0.12 QI:0|0.42|0.37|1|0.42|0.37|8|0|677; (*GB) gi|328835772|dbj|BAK19067.1| (e_value=0.0) GIGANTEA [Ipomoea nil];; (*SWP) sp|Q9SQI2|GIGAN_ARATH (e_value=0.0) Protein GIGANTEA OS=Arabidopsis thaliana GN=GI PE=1 SV=2;; (*TAIR) AT1G22770.1 (e_value=0.0) | Symbols: GI, FB | gigantea protein (GI) | chr1:8062398-8067447 FORWARD LENGTH=1173;; (*ITAG) Solyc12g056650.1.1 …	0.01	4.43	2.4
NbS00016919g0102.1	transcript offset:0 AED:0.01 eAED:0.01 QI:0|1|0|1|1|1|2|0|360	0.01	13.59	1.2
NbS00035797g0001.1	transcript offset:0 AED:0.23 eAED:0.23 QI:0|-1|0|1|-1|1|1|0|245; (*GB) gi|356540552|ref|XP_003538752.1| (e_value=2e-45) PREDICTED: ethylene-responsive transcription factor 1A-like [Glycine max];; (*SWP) sp|O80337|EF100_ARATH (e_value=1e-44) Ethylene-responsive transcription factor 1A OS=Arabidopsis thaliana GN=ERF1A PE=1 SV=2;; (*TAIR) AT4G17500.1 (e_value=1e-45) | Symbols: ATERF-1, ERF-1 | ethyl…	20.33	60.58	22.8
NbS00002272g0002.1	transcript offset:0 AED:0.14 eAED:0.14 QI:0|1|0.66|1|1|1|3|0|506; (*GB) gi|323149965|gb|ADX33332.1| (e_value=0.0) cinnamate-4-hydroxylase 1 [Petunia x hybrida];; (*SWP) sp|Q42797|TCMO_SOYBN (e_value=0.0) Trans-cinnamate 4-monooxygenase OS=Glycine max GN=CYP73A11 PE=2 SV=1;; (*TAIR) AT2G30490.1 (e_value=0.0) | Symbols: ATC4H, C4H, CYP73A5, REF3 | cinnamate-4-hydroxylase | chr2:12993861-12995683 RE…	41.83	98.7	69.91
NbS00005426g0113.1	transcript offset:287 AED:0.00 eAED:0.00 QI:287|0.5|0.33|1|0.5|0.33|3|775|247	58.33	312.65	161.11
NbS00014588g0009.1	transcript offset:139 AED:0.32 eAED:0.32 QI:139|1|1|1|1|1|2|283|97; (*GB) gi|224145162|ref|XP_002325548.1| (e_value=2e-27) predicted protein [Populus trichocarpa];; (*TAIR) AT1G72020.1 (e_value=4e-18) | Symbols: | unknown protein; Has 52 Blast hits to 52 proteins in 18 species: Archae - 0; Bacteria - 0; Metazoa - 0; Fungi - 0; Plants - 52; Viruses - 0; Other Eukaryotes - 0 (source: NCBI BLink). |…	51.56	131.5	80.11
NbS00025363g0003.1	transcript offset:65 AED:0.00 eAED:0.00 QI:65|1|1|1|1|1|2|119|174; (*TAIR) AT2G15780.1 (e_value=3e-50) | Symbols: | Cupredoxin superfamily protein | chr2:6873666-6874701 REVERSE LENGTH=257;; (*ITAG) Solyc10g050690.1.1 (e_value=2e-111) evidence_code:10F0H1E0IEG genomic_reference:SL2.40ch10 gene_region:45839316-45840231 transcript_region:SL2.40ch10:45839316..45840231- go_terms:GO:0009055 functional…	51.26	147.75	64.8
NbS00007599g0014.1	transcript offset:334 AED:0.19 eAED:0.19 QI:334|1|1|1|0.5|0.66|3|405|112; (*GB) gi|115463957|ref|NP_001055578.1| (e_value=1e-72) Os05g0420600 [Oryza sativa Japonica Group];; (*SWP) sp|Q0DI31|CYC_ORYSJ (e_value=3e-74) Cytochrome c OS=Oryza sativa subsp. japonica GN=CC-1 PE=1 SV=1;; (*TAIR) AT4G10040.1 (e_value=3e-72) | Symbols: CYTC-2 | cytochrome c-2 | chr4:6277083-6278281 FORWARD LENGTH=112;; (*…	1.18	9.75	4.2
NbS00032076g0009.1	transcript offset:79 AED:0.14 eAED:0.14 QI:79|0.8|0.5|1|0.8|0.83|6|0|412; (*GB) gi|359497021|ref|XP_002265622.2| (e_value=5e-164) PREDICTED: zeaxanthin epoxidase, chloroplastic-like [Vitis vinifera];; (*TAIR) AT2G35660.1 (e_value=1e-157) | Symbols: CTF2A | FAD/NAD(P)-binding oxidoreductase family protein | chr2:14988499-14990320 FORWARD LENGTH=439;; (*ITAG) Solyc06g060880.2.1 (e_value=0.0) genomi…	2.65	15.96	12
NbS00008947g0002.1	transcript offset:0 AED:0.21 eAED:0.21 QI:0|-1|0|1|-1|1|1|0|186; (*ITAG) Solyc06g084370.1.1 (e_value=1e-16) evidence_code:10F0H0E0IEG genomic_reference:SL2.40ch06 gene_region:45798612-45799007 transcript_region:SL2.40ch06:45798612..45799007+ functional_description:"Unknown Protein (AHRD V1)";	2.06	10.93	4.5
NbS00024135g0003.1	transcript offset:0 AED:0.21 eAED:0.24 QI:0|1|0.66|1|1|1|3|170|353; (*GB) gi|2826769|emb|CAA67119.1| (e_value=9e-173) ACC oxidase [Nicotiana tabacum];; (*SWP) sp|Q43792|ACCO_TOBAC (e_value=4e-173) 1-aminocyclopropane-1-carboxylate oxidase OS=Nicotiana tabacum GN=ACO PE=2 SV=1;; (*TAIR) AT1G05010.1 (e_value=5e-136) | Symbols: EFE, ACO4, EAT1 | ethylene-forming enzyme | chr1:1431419-1432695 REVERSE…	5.01	25.71	15.6
NbS00039920g0013.1	transcript offset:0 AED:0.16 eAED:0.16 QI:0|1|0.75|1|0.33|0.75|4|0|294; (*GB) gi|255560832|ref|XP_002521429.1| (e_value=0.0) conserved hypothetical protein [Ricinus communis];; (*SWP) sp|Q6GQE1|T184C_XENLA (e_value=4e-41) Transmembrane protein 184C OS=Xenopus laevis GN=tmem184c PE=2 SV=1;; (*TAIR) AT4G21570.1 (e_value=1e-162) | Symbols: | Protein of unknown function (DUF300) | chr4:11471126-11472…	14.73	32.21	24
NbS00007101g0012.1	transcript offset:0 AED:0.11 eAED:0.11 QI:0|0.85|0.8|1|1|1|15|492|1014; (*GB) gi|3334200|sp|O49954.1|GCSP_SOLTU (e_value=0.0) RecName: Full=Glycine dehydrogenase [decarboxylating], mitochondrial; AltName: Full=Glycine cleavage system P protein; AltName: Full=Glycine decarboxylase; Flags: Precursor;; (*SWP) sp|O49954|GCSP_SOLTU (e_value=0.0) Glycine dehydrogenase [decarboxylating], mitochondrial O…	12.08	34.28	23.7
NbS00045216g0007.1	transcript offset:28 AED:0.13 eAED:0.13 QI:28|0.5|0|1|0.5|0.33|3|0|493; (*GB) gi|225447606|ref|XP_002272993.1| (e_value=0.0) PREDICTED: uncharacterized protein LOC100246008 [Vitis vinifera];; (*SWP) sp|Q920Q6|MSI2H_MOUSE (e_value=6e-55) RNA-binding protein Musashi homolog 2 OS=Mus musculus GN=Msi2 PE=1 SV=1;; (*TAIR) AT3G07810.1 (e_value=2e-142) | Symbols: | RNA-binding (RRM/RBD/RNP motifs) famil…	6.19	21.28	12.3
NbS00010990g0007.1	transcript offset:0 AED:0.24 eAED:0.24 QI:0|0.84|0.85|1|0.76|0.78|14|394|906; (*GB) gi|296083998|emb|CBI24386.3| (e_value=0.0) unnamed protein product [Vitis vinifera];; (*SWP) sp|Q6PKG0|LARP1_HUMAN (e_value=3e-64) La-related protein 1 OS=Homo sapiens GN=LARP1 PE=1 SV=2;; (*TAIR) AT5G21160.1 (e_value=7e-146) | Symbols: | LA RNA-binding protein | chr5:7199191-7203879 REVERSE LENGTH=826;; (*ITAG) S…	21.51	52.6	22.5
NbS00028185g0010.1	transcript offset:79 AED:0.10 eAED:0.10 QI:79|0.75|0.8|1|1|1|5|105|296; (*GB) gi|1708423|sp|P52579.1|IFRH_TOBAC (e_value=0.0) RecName: Full=Isoflavone reductase homolog A622;; (*SWP) sp|P52579|IFRH_TOBAC (e_value=0.0) Isoflavone reductase homolog A622 OS=Nicotiana tabacum PE=2 SV=1;; (*TAIR) AT4G39230.1 (e_value=4e-132) | Symbols: | NmrA-like negative transcriptional regulator family protein | ch…	73.95	257.98	181.21
NbS00047425g0005.1	transcript offset:0 AED:0.26 eAED:0.26 QI:0|1|0.75|1|1|1|4|0|444; (*TAIR) AT3G51580.1 (e_value=7e-48) | Symbols: | unknown protein; FUNCTIONS IN: molecular_function unknown; INVOLVED IN: biological_process unknown; LOCATED IN: endomembrane system; EXPRESSED IN: 25 plant structures; EXPRESSED DURING: 15 growth stages; Has 1768 Blast hits to 1607 proteins in 294 species: Archae - 2; Bacteria - 552;…	6.19	21.87	14.4
NbS00016689g0006.1	transcript offset:150 AED:0.00 eAED:0.00 QI:150|1|1|1|1|1|2|190|151; (*GB) gi|147858316|emb|CAN81418.1| (e_value=2e-55) hypothetical protein VITISV_035938 [Vitis vinifera];; (*TAIR) AT2G15780.1 (e_value=2e-51) | Symbols: | Cupredoxin superfamily protein | chr2:6873666-6874701 REVERSE LENGTH=257;; (*ITAG) Solyc01g108360.2.1 (e_value=6e-99) genomic_reference:SL2.40ch01 gene_region:87458504-87459478…	1.18	9.16	2.1
NbS00009090g0022.1	transcript offset:0 AED:0.34 eAED:0.34 QI:0|1|0.5|1|1|1|2|126|104; (*GB) gi|351726704|ref|NP_001235088.1| (e_value=4e-55) uncharacterized protein LOC100305929 [Glycine max];; (*SWP) sp|Q42342|CYB51_ARATH (e_value=6e-50) Cytochrome b5 isoform 1 OS=Arabidopsis thaliana GN=At5g53560 PE=1 SV=2;; (*TAIR) AT5G53560.1 (e_value=5e-51) | Symbols: ATB5-A, B5 #2, ATCB5-E, CB5-E | cytochrome B5 isoform E | c…	8.84	35.76	21
NbS00031328g0001.1	transcript offset:0 ; (*GB) gi|356532227|ref|XP_003534675.1| (e_value=2e-26) PREDICTED: uncharacterized protein At5g23160-like [Glycine max];; (*SWP) sp|Q9FMY4|Y5316_ARATH (e_value=5e-26) Uncharacterized protein At5g23160 OS=Arabidopsis thaliana GN=At5g23160 PE=2 SV=1;; (*TAIR) AT5G23160.1 (e_value=4e-27) | Symbols: | unknown protein; BEST Arabidopsis thaliana protein match is: unknown protein (T…	3.83	14.18	6.9
NbS00060054g0001.1	transcript offset:0 AED:0.21 eAED:0.21 QI:0|-1|0|1|-1|1|1|0|353; (*GB) gi|359481956|ref|XP_002277851.2| (e_value=9e-97) PREDICTED: uncharacterized protein LOC100259589 [Vitis vinifera];; (*TAIR) AT3G10040.1 (e_value=3e-75) | Symbols: | sequence-specific DNA binding transcription factors | chr3:3096580-3097875 REVERSE LENGTH=431;; (*ITAG) Solyc09g008830.2.1 (e_value=7e-60) genomic_reference:SL2.40…	2.65	20.98	6.9
NbS00025169g0003.1	transcript offset:0 AED:0.12 eAED:0.12 QI:0|0|0|0.66|1|1|3|0|307; (*GB) gi|19859|emb|CAA38324.1| (e_value=0.0) glucan endo-1,3-beta-glucosidase [Nicotiana tabacum];; (*SWP) sp|P36401|E13H_TOBAC (e_value=0.0) Glucan endo-1,3-beta-glucosidase, acidic isoform PR-Q' OS=Nicotiana tabacum PE=1 SV=1;; (*TAIR) AT3G57270.1 (e_value=3e-99) | Symbols: BG1 | beta-1,3-glucanase 1 | chr3:21191336-21193118 REVE…	0.01	14.18	2.4
NbS00054743g0008.1	transcript offset:64 AED:0.31 eAED:0.31 QI:64|1|1|1|1|1|3|248|177; (*SWP) sp|O82204|RL281_ARATH (e_value=1e-73) 60S ribosomal protein L28-1 OS=Arabidopsis thaliana GN=RPL28A PE=1 SV=1;; (*TAIR) AT2G19730.3 (e_value=1e-74) | Symbols: | Ribosomal L28e protein family | chr2:8511752-8512995 FORWARD LENGTH=143;; (*ITAG) Solyc03g121330.2.1 (e_value=4e-94) genomic_reference:SL2.40ch03 gene_region:635144…	44.49	125	89.71
NbS00001920g0005.1	transcript offset:688 AED:0.41 eAED:0.46 QI:688|0.8|0.83|1|0.4|0.5|6|534|144; (*GB) gi|329025150|gb|AEB71558.1| (e_value=1e-100) synaptobrevin/VAMP-like protein [Solanum chacoense];; (*SWP) sp|Q94AU2|SEC22_ARATH (e_value=2e-98) 25.3 kDa vesicle transport protein OS=Arabidopsis thaliana GN=SEC22 PE=2 SV=1;; (*TAIR) AT1G11890.1 (e_value=2e-99) | Symbols: SEC22, ATSEC22 | Synaptobrevin family protei…	6.19	24.82	18
NbS00058903g0005.1	transcript offset:152 AED:0.10 eAED:0.10 QI:152|0.82|0.83|1|0.94|0.94|18|410|567; (*GB) gi|356567330|ref|XP_003551874.1| (e_value=0.0) PREDICTED: imidazole glycerol phosphate synthase hisHF, chloroplastic [Glycine max];; (*SWP) sp|Q9SZ30|HIS5_ARATH (e_value=0.0) Imidazole glycerol phosphate synthase hisHF, chloroplastic OS=Arabidopsis thaliana GN=At4g26900 PE=1 SV=1;; (*TAIR) AT4G26900.1 (e_value…	12.37	26	23.1
NbS00006272g0027.1	transcript offset:0 AED:0.21 eAED:0.21 QI:0|0.70|0.66|0.94|0.47|0.5|18|302|579; (*GB) gi|350538091|ref|NP_001234326.1| (e_value=0.0) putative 3,4-dihydroxy-2-butanone kinase [Solanum lycopersicum];; (*SWP) sp|O04059|DHBK_SOLLC (e_value=0.0) Putative 3,4-dihydroxy-2-butanone kinase OS=Solanum lycopersicum GN=DHBK PE=2 SV=1;; (*TAIR) AT1G48430.1 (e_value=0.0) | Symbols: | Dihydroxyacetone kinase | …	10.61	26	15.9
NbS00027735g0001.1	transcript offset:0 AED:0.18 eAED:0.18 QI:0|0|0|0.5|1|1|2|0|633; (*GB) gi|123650|sp|P09189.1|HSP7C_PETHY (e_value=0.0) RecName: Full=Heat shock cognate 70 kDa protein;; (*SWP) sp|P09189|HSP7C_PETHY (e_value=0.0) Heat shock cognate 70 kDa protein OS=Petunia hybrida GN=HSP70 PE=2 SV=1;; (*TAIR) AT3G12580.1 (e_value=0.0) | Symbols: HSP70, ATHSP70 | heat shock protein 70 | chr3:3991487-3993689 REVERS…	38.59	107.56	91.81
NbS00040287g0002.1	transcript offset:0 ; (*GB) gi|255566767|ref|XP_002524367.1| (e_value=4e-42) conserved hypothetical protein [Ricinus communis];	8.54	28.07	20.1
NbS00037737g0009.1	transcript offset:0 AED:0.22 eAED:0.22 QI:0|1|0.5|1|1|0.5|2|423|65; (*GB) gi|224082922|ref|XP_002306892.1| (e_value=1e-29) predicted protein [Populus trichocarpa];; (*SWP) sp|Q9FWT2|UBC16_ARATH (e_value=9e-29) Probable ubiquitin-conjugating enzyme E2 16 OS=Arabidopsis thaliana GN=UBC16 PE=2 SV=1;; (*TAIR) AT1G75440.1 (e_value=7e-30) | Symbols: UBC16 | ubiquitin-conjugating enzyme 16 | chr1:283136…	9.72	22.16	12.9
NbS00024833g0201.1	transcript offset:0 AED:0.11 eAED:0.12 QI:0|-1|0|1|-1|1|1|0|229	0.01	22.16	21
NbS00000813g0003.1	transcript offset:168 AED:0.18 eAED:0.18 QI:168|1|0.85|1|1|1|7|300|507; (*GB) gi|350534958|ref|NP_001234424.1| (e_value=0.0) uncharacterized protein LOC543899 [Solanum lycopersicum];; (*SWP) sp|Q9LYT3|TT12_ARATH (e_value=9e-100) Protein TRANSPARENT TESTA 12 OS=Arabidopsis thaliana GN=TT12 PE=2 SV=1;; (*TAIR) AT4G25640.2 (e_value=0.0) | Symbols: DTX35 | detoxifying efflux carrier 35 | chr4:1307657…	6.78	23.05	7.5
NbS00012114g0006.1	transcript offset:116 AED:0.09 eAED:0.09 QI:116|1|1|1|0.77|0.9|10|222|639; (*GB) gi|12539609|gb|AAG59584.1|AF229926_1 (e_value=0.0) pathogen-inducible alpha-dioxygenase [Nicotiana attenuata];; (*TAIR) AT3G01420.1 (e_value=0.0) | Symbols: ALPHA-DOX1, DOX1, DIOX1, PADOX-1 | Peroxidase superfamily protein | chr3:159689-162726 REVERSE LENGTH=639;; (*ITAG) Solyc02g087070.2.1 (e_value=0.0) genomic_refe…	0.01	11.23	2.4
NbS00022474g0013.1	transcript offset:481 AED:0.27 eAED:0.27 QI:481|1|1|1|0.91|0.84|13|622|493; (*SWP) sp|Q3UDW8|HGNAT_MOUSE (e_value=2e-26) Heparan-alpha-glucosaminide N-acetyltransferase OS=Mus musculus GN=Hgsnat PE=1 SV=2;; (*TAIR) AT5G47900.1 (e_value=2e-180) | Symbols: | Protein of unknown function (DUF1624) | chr5:19392408-19394963 FORWARD LENGTH=440;; (*ITAG) Solyc11g040150.1.1 (e_value=0.0) evidence_code:10F…	5.3	23.94	16.8
NbS00007881g0005.1	transcript offset:0 AED:0.36 eAED:0.36 QI:0|0.6|0.5|1|0.6|0.66|6|238|344; (*GB) gi|356500433|ref|XP_003519036.1| (e_value=0.0) PREDICTED: solute carrier family 35 member B1-like [Glycine max];; (*SWP) sp|Q9M9S6|UTR3_ARATH (e_value=0.0) UDP-galactose/UDP-glucose transporter 3 OS=Arabidopsis thaliana GN=UTR3 PE=1 SV=1;; (*TAIR) AT1G14360.1 (e_value=0.0) | Symbols: ATUTR3, UTR3 | UDP-galactose trans…	4.12	19.21	11.1
NbS00030442g0004.1	transcript offset:0 AED:0.08 eAED:0.08 QI:0|0.5|0|1|0|0|3|0|331; (*SWP) sp|O49608|MYB32_ARATH (e_value=1e-52) Transcription factor MYB32 OS=Arabidopsis thaliana GN=MYB32 PE=2 SV=1;; (*TAIR) AT4G28110.1 (e_value=2e-73) | Symbols: AtMYB41, MYB41 | myb domain protein 41 | chr4:13968166-13969384 REVERSE LENGTH=282;; (*ITAG) Solyc07g054840.2.1 (e_value=1e-93) genomic_reference:SL2.40ch07 gene_region:6…	1.47	15.37	12
NbS00003393g0010.1	transcript offset:67 AED:0.02 eAED:0.02 QI:67|1|1|1|1|1|2|76|173; (*GB) gi|224105511|ref|XP_002313837.1| (e_value=4e-55) predicted protein [Populus trichocarpa];; (*TAIR) AT2G15780.1 (e_value=2e-49) | Symbols: | Cupredoxin superfamily protein | chr2:6873666-6874701 REVERSE LENGTH=257;; (*ITAG) Solyc01g108350.2.1 (e_value=1e-107) genomic_reference:SL2.40ch01 gene_region:87454424-87455286 transcrip…	15.32	70.04	33
NbS00027742g0013.1	transcript offset:0 AED:0.00 eAED:0.01 QI:0|1|1|1|1|1|7|309|363; (*GB) gi|77416977|gb|ABA81884.1| (e_value=4e-80) nuclear RNA binding protein-like [Solanum tuberosum];; (*TAIR) AT5G47210.1 (e_value=2e-34) | Symbols: | Hyaluronan / mRNA binding family | chr5:19169222-19171012 REVERSE LENGTH=357;; (*ITAG) Solyc08g007220.2.1 (e_value=5e-63) genomic_reference:SL2.40ch08 gene_region:1786907-1790103 tr…	17.68	37.83	19.5
NbS00000982g0004.1	transcript offset:277 AED:0.18 eAED:0.19 QI:277|0.66|0.71|1|0.66|0.85|7|355|203; (*GB) gi|224066313|ref|XP_002302078.1| (e_value=9e-62) predicted protein [Populus trichocarpa];; (*TAIR) AT5G43680.2 (e_value=2e-36) | Symbols: | unknown protein; EXPRESSED IN: 21 plant structures; EXPRESSED DURING: 13 growth stages. | chr5:17544074-17545354 FORWARD LENGTH=232;; (*ITAG) Solyc04g080950.2.1 (e_value=5e…	0.01	7.09	1.8
NbS00041131g0021.1	transcript offset:0 AED:0.02 eAED:0.02 QI:0|0.85|0.62|1|0.71|0.87|8|446|924; (*GB) gi|377652303|dbj|BAL63045.1| (e_value=0.0) peptidyl serine alpha-galactosyltransferase [Nicotiana tabacum];; (*TAIR) AT3G01720.1 (e_value=0.0) | Symbols: | unknown protein; FUNCTIONS IN: molecular_function unknown; INVOLVED IN: biological_process unknown; LOCATED IN: endomembrane system; EXPRESSED IN: 24 plant stru…	9.13	21.87	21
NbS00002410g0025.1	transcript offset:216 AED:0.01 eAED:0.01 QI:216|1|1|1|1|1|2|456|212; (*GB) gi|299891471|gb|ADJ57588.1| (e_value=2e-91) mitochondrial small heat shock protein [Capsicum annuum];; (*SWP) sp|P11890|HS23C_CHERU (e_value=3e-58) Small heat shock protein, chloroplastic OS=Chenopodium rubrum GN=HSP23 PE=2 SV=1;; (*TAIR) AT5G51440.1 (e_value=2e-53) | Symbols: | HSP20-like chaperones superfamily protein | …	2.95	18.03	9.6
NbS00029252g0012.1	transcript offset:430 AED:0.33 eAED:0.33 QI:430|1|0.91|1|1|1|12|0|342; (*GB) gi|1491641|emb|CAA59170.1| (e_value=0.0) dimethylallyltransferase [Capsicum annuum];; (*SWP) sp|P49351|FPPS1_LUPAL (e_value=0.0) Farnesyl pyrophosphate synthase 1 OS=Lupinus albus GN=FPS1 PE=2 SV=1;; (*TAIR) AT4G17190.1 (e_value=0.0) | Symbols: FPS2 | farnesyl diphosphate synthase 2 | chr4:9648743-9650865 REVERSE LENGTH=…	9.13	31.91	9.3
NbS00010171g0004.1	transcript offset:0 AED:0.08 eAED:0.08 QI:0|0|0.25|0.25|1|1|4|241|200; (*GB) gi|359479516|ref|XP_002275749.2| (e_value=4e-79) PREDICTED: ferredoxin-3, chloroplastic-like isoform 1 [Vitis vinifera];; (*SWP) sp|P27788|FER3_MAIZE (e_value=1e-64) Ferredoxin-3, chloroplastic OS=Zea mays GN=FDX3 PE=2 SV=1;; (*TAIR) AT2G27510.1 (e_value=7e-62) | Symbols: ATFD3, FD3 | ferredoxin 3 | chr2:11758281-1175874…	7.07	29.85	10.2
NbS00015596g0004.1	transcript offset:432 AED:0.05 eAED:0.05 QI:432|1|1|1|0.8|0.81|11|458|428; (*GB) gi|225444161|ref|XP_002270765.1| (e_value=0.0) PREDICTED: UDP-arabinose 4-epimerase 1 [Vitis vinifera];; (*SWP) sp|Q9SA77|ARAE1_ARATH (e_value=0.0) UDP-arabinose 4-epimerase 1 OS=Arabidopsis thaliana GN=MUR4 PE=1 SV=1;; (*TAIR) AT1G30620.2 (e_value=0.0) | Symbols: HSR8, MUR4, UXE1 | NAD(P)-binding Rossmann-fold super…	10.31	33.1	25.5
NbS00007375g0012.1	transcript offset:316 AED:0.18 eAED:0.18 QI:316|0.87|0.82|1|0.93|0.94|17|240|967; (*GB) gi|255559376|ref|XP_002520708.1| (e_value=0.0) conserved hypothetical protein [Ricinus communis];; (*TAIR) AT4G03090.2 (e_value=0.0) | Symbols: | sequence-specific DNA binding;sequence-specific DNA binding transcription factors | chr4:1366495-1370910 REVERSE LENGTH=879;; (*ITAG) Solyc09g074330.2.1 (e_value=0.0…	3.83	15.07	7.5
NbS00026424g0004.1	transcript offset:0 AED:0.29 eAED:0.29 QI:0|0.8|0.72|1|0.7|0.63|11|1512|354; (*GB) gi|224061226|ref|XP_002300379.1| (e_value=3e-132) predicted protein [Populus trichocarpa];; (*SWP) sp|Q94B74|NUDT2_ARATH (e_value=8e-116) Nudix hydrolase 2 OS=Arabidopsis thaliana GN=NUDT2 PE=1 SV=1;; (*TAIR) AT5G47650.1 (e_value=6e-117) | Symbols: ATNUDT2, ATNUDX2, NUDT2 | nudix hydrolase homolog 2 | chr5:19310391…	11.49	26	16.5
NbS00043029g0003.1	transcript offset:38 AED:0.08 eAED:0.08 QI:38|1|1|1|1|1|2|269|475; (*SWP) sp|Q66PF3|UFOG3_FRAAN (e_value=4e-152) Putative UDP-glucose flavonoid 3-O-glucosyltransferase 3 OS=Fragaria ananassa GN=GT3 PE=2 SV=1;; (*TAIR) AT3G21760.1 (e_value=1e-135) | Symbols: HYR1 | UDP-Glycosyltransferase superfamily protein | chr3:7667099-7668556 FORWARD LENGTH=485;; (*ITAG) Solyc09g098080.2.1 (e_value=0.0) genom…	0.01	17.43	10.8
NbS00023720g0012.1	transcript offset:41 AED:0.16 eAED:0.16 QI:41|0.82|0.83|1|0.76|0.72|18|195|743; (*GB) gi|350538549|ref|NP_001234604.1| (e_value=0.0) beta-amyrin synthase [Solanum lycopersicum];; (*SWP) sp|E7DN63|BAMS_SOLLC (e_value=0.0) Beta-amyrin synthase OS=Solanum lycopersicum GN=TTS1 PE=1 SV=1;; (*TAIR) AT1G78950.1 (e_value=0.0) | Symbols: | Terpenoid cyclases family protein | chr1:29684558-29688673 REVERSE…	5.6	32.21	17.1
NbS00017324g0004.1	transcript offset:0 AED:0.13 eAED:0.13 QI:0|0|0|1|0|0|4|0|649; (*GB) gi|209954733|dbj|BAG80557.1| (e_value=0.0) UDP-glucose:glucosyltransferase [Lycium barbarum];; (*SWP) sp|Q5NTH0|UGAT_BELPE (e_value=4e-114) Cyanidin-3-O-glucoside 2-O-glucuronosyltransferase OS=Bellis perennis GN=UGAT PE=1 SV=1;; (*TAIR) AT5G65550.1 (e_value=3e-53) | Symbols: | UDP-Glycosyltransferase superfamily protein | chr5:…	14.73	40.48	36.6
NbS00009094g0011.1	transcript offset:141 AED:0.31 eAED:0.31 QI:141|1|0.83|1|0.8|1|6|240|360; (*GB) gi|224095364|ref|XP_002310382.1| (e_value=6e-152) predicted protein [Populus trichocarpa];; (*SWP) sp|Q4LDF9|OEP37_PEA (e_value=7e-146) Outer envelope pore protein 37, chloroplastic OS=Pisum sativum GN=OEP37 PE=1 SV=1;; (*TAIR) AT2G43950.1 (e_value=5e-138) | Symbols: OEP37, ATOEP37 | chloroplast outer envelope protein…	2.06	9.75	6.6
NbS00003496g0006.1	transcript offset:72 AED:0.01 eAED:0.01 QI:72|1|0.66|1|0|0|3|0|129; (*GB) gi|356513345|ref|XP_003525374.1| (e_value=4e-50) PREDICTED: uncharacterized protein LOC100784242 [Glycine max];; (*TAIR) AT1G01490.2 (e_value=2e-24) | Symbols: | Heavy metal transport/detoxification superfamily protein | chr1:180401-182066 REVERSE LENGTH=177;; (*ITAG) Solyc03g007870.2.1 (e_value=9e-29) genomic_reference:SL2…	9.13	22.16	10.5
NbS00008515g0009.1	transcript offset:199 AED:0.31 eAED:0.31 QI:199|1|1|1|0.8|0.66|6|443|112; (*GB) gi|350538313|ref|NP_001233825.1| (e_value=2e-71) CONSTANS interacting protein 3 [Solanum lycopersicum];; (*SWP) sp|O04287|FKB12_VICFA (e_value=4e-63) Peptidyl-prolyl cis-trans isomerase FKBP12 OS=Vicia faba GN=FKBP12 PE=1 SV=1;; (*TAIR) AT5G64350.1 (e_value=4e-63) | Symbols: FKBP12, ATFKBP12 | FK506-binding protein 12…	99.28	199.76	183.91
NbS00027083g0003.1	transcript offset:99 AED:0.03 eAED:0.03 QI:99|1|1|1|1|1|3|206|595; (*GB) gi|4887010|gb|AAD32141.1|AF123503_1 (e_value=0.0) Nt-gh3 deduced protein [Nicotiana tabacum];; (*SWP) sp|O82333|GH31_ARATH (e_value=0.0) Probable indole-3-acetic acid-amido synthetase GH3.1 OS=Arabidopsis thaliana GN=GH3.1 PE=2 SV=1;; (*TAIR) AT2G14960.1 (e_value=0.0) | Symbols: GH3.1 | Auxin-responsive GH3 family protein | …	19.15	54.37	46.2
NbS00030443g0007.1	transcript offset:0 AED:0.21 eAED:0.21 QI:0|0|0|1|1|1|4|0|390; (*GB) gi|30025966|gb|AAP04522.1| (e_value=0.0) heat shock protein 70 [Nicotiana tabacum];; (*SWP) sp|Q9LHA8|HSP7D_ARATH (e_value=0.0) Heat shock 70 kDa protein 4 OS=Arabidopsis thaliana GN=HSP70-4 PE=1 SV=1;; (*TAIR) AT3G12580.1 (e_value=0.0) | Symbols: HSP70, ATHSP70 | heat shock protein 70 | chr3:3991487-3993689 REVERSE LENGTH=650;;…	13.26	36.05	34.8
NbS00023615g0002.1	transcript offset:0 AED:0.01 eAED:0.02 QI:0|-1|0|1|-1|1|1|0|167; (*GB) gi|358635024|dbj|BAL22345.1| (e_value=3e-86) oxidoreductase [Ipomoea batatas];; (*SWP) sp|Q96323|LDOX_ARATH (e_value=1e-17) Leucoanthocyanidin dioxygenase OS=Arabidopsis thaliana GN=LDOX PE=1 SV=1;; (*TAIR) AT3G13610.1 (e_value=4e-62) | Symbols: | 2-oxoglutarate (2OG) and Fe(II)-dependent oxygenase superfamily protein | chr3:4…	1.18	13.3	2.7

## Sheet: Table S2-K2
GeneID	Description	NCK-TPM	N6H-TPM	N48H-TPM
NbS00034956g0009.1	transcript offset:0 AED:0.25 eAED:0.25 QI:0|0.75|0.6|0.8|1|1|5|355|200; (*GB) gi|225447193|ref|XP_002277180.1| (e_value=4e-77) PREDICTED: protein-tyrosine-phosphatase IBR5 [Vitis vinifera];; (*SWP) sp|Q84JU4|IBR5_ARATH (e_value=3e-51) Protein-tyrosine-phosphatase IBR5 OS=Arabidopsis thaliana GN=IBR5 PE=1 SV=1;; (*TAIR) AT2G04550.1 (e_value=2e-52) | Symbols: IBR5, DSPTP1E | indole-3-butyric acid r…	2.06	10.05	6.6
NbC25387151g0001.1	transcript offset:0 ; (*GB) gi|350537409|ref|NP_001234292.1| (e_value=4e-44) pirin-like protein [Solanum lycopersicum];; (*SWP) sp|Q9SEE4|PIRL_SOLLC (e_value=1e-45) Pirin-like protein OS=Solanum lycopersicum PE=2 SV=1;; (*TAIR) AT1G50590.1 (e_value=5e-31) | Symbols: | RmlC-like cupins superfamily protein | chr1:18732378-18734053 REVERSE LENGTH=310;; (*ITAG) Solyc09g098160.2.1 (e_value=8e-47) geno…	2.06	13.3	11.4
NbS00017657g0002.1	transcript offset:0 AED:0.01 eAED:0.09 QI:0|-1|0|1|-1|1|1|0|540; (*GB) gi|20146093|dbj|BAB88935.1| (e_value=0.0) glucosyltransferase [Nicotiana tabacum];; (*SWP) sp|O23406|U75D1_ARATH (e_value=1e-133) UDP-glycosyltransferase 75D1 OS=Arabidopsis thaliana GN=UGT75D1 PE=2 SV=2;; (*TAIR) AT4G15550.1 (e_value=1e-134) | Symbols: IAGLU | indole-3-acetate beta-D-glucosyltransferase | chr4:8877877-8879301…	31.82	99	55.2
NbS00032084g0005.1	transcript offset:0 AED:0.19 eAED:0.19 QI:0|1|0.96|1|0.96|0.96|26|586|1211; (*GB) gi|24461849|gb|AAN62336.1|AF506028_3 (e_value=0.0) CTV.2 [Citrus trifoliata];; (*SWP) sp|Q94AI7|TPL_ARATH (e_value=0.0) Protein TOPLESS OS=Arabidopsis thaliana GN=TPL PE=1 SV=1;; (*TAIR) AT1G15750.4 (e_value=0.0) | Symbols: WSIP1, TPL | Transducin family protein / WD-40 repeat family protein | chr1:5415086-5420359 R…	40.95	99.88	71.41
NbS00028219g0011.1	transcript offset:0 AED:0.31 eAED:0.31 QI:0|0.75|0.4|1|0.5|0.4|5|245|294; (*GB) gi|356500433|ref|XP_003519036.1| (e_value=1e-173) PREDICTED: solute carrier family 35 member B1-like [Glycine max];; (*SWP) sp|Q9M9S6|UTR3_ARATH (e_value=6e-169) UDP-galactose/UDP-glucose transporter 3 OS=Arabidopsis thaliana GN=UTR3 PE=1 SV=1;; (*TAIR) AT1G14360.1 (e_value=4e-170) | Symbols: ATUTR3, UTR3 | UDP-galact…	10.31	24.82	23.1
NbS00025044g0110.1	transcript offset:154 AED:0.26 eAED:0.26 QI:154|0.85|0.87|1|1|1|8|515|613	1.18	8.87	6.6
NbS00060616g0010.1	transcript offset:181 AED:0.19 eAED:0.19 QI:181|0.57|0.62|1|0.71|0.62|8|164|452; (*GB) gi|147774898|emb|CAN77211.1| (e_value=2e-147) hypothetical protein VITISV_035026 [Vitis vinifera];; (*SWP) sp|P16273|PRPX_HORVU (e_value=1e-76) Pathogen-related protein OS=Hordeum vulgare PE=2 SV=2;; (*TAIR) AT1G78780.2 (e_value=1e-74) | Symbols: | pathogenesis-related family protein | chr1:29621447-29622431 RE…	100.46	277.48	135.91
NbS00029794g0007.1	transcript offset:0 AED:0.71 eAED:0.75 QI:0|0.33|0|0.75|1|0.5|4|0|147; (*GB) gi|295919782|gb|ADG60271.1| (e_value=5e-51) cycloartenol synthase [Withania somnifera];; (*SWP) sp|O82139|CAS1_PANGI (e_value=6e-48) Cycloartenol Synthase OS=Panax ginseng GN=OSCPNX1 PE=1 SV=1;; (*TAIR) AT2G07050.1 (e_value=3e-42) | Symbols: CAS1 | cycloartenol synthase 1 | chr2:2924629-2930295 FORWARD LENGTH=759;; (*ITA…	3.83	18.32	8.7
NbS00004698g0017.1	transcript offset:43 AED:0.10 eAED:0.10 QI:43|1|1|1|1|1|7|409|282; (*SWP) sp|Q8P5Z8|Y3184_XANCP (e_value=1e-51) Macro domain-containing protein XCC3184 OS=Xanthomonas campestris pv. campestris (strain ATCC 33913 / NCPPB 528 / LMG 568) GN=XCC3184 PE=4 SV=1;; (*TAIR) AT2G40600.1 (e_value=2e-106) | Symbols: | appr-1-p processing enzyme family protein | chr2:16947012-16948537 REVERSE LENGTH=257;; (*I…	17.09	54.96	45.3
NbS00006569g0006.1	transcript offset:0 AED:0.30 eAED:0.30 QI:0|0.66|0.5|0.75|1|1|4|226|114; (*GB) gi|255559488|ref|XP_002520764.1| (e_value=5e-61) small nuclear ribonucleoprotein sm d1, putative [Ricinus communis];; (*SWP) sp|P62315|SMD1_MOUSE (e_value=3e-44) Small nuclear ribonucleoprotein Sm D1 OS=Mus musculus GN=Snrpd1 PE=2 SV=1;; (*TAIR) AT4G02840.1 (e_value=9e-63) | Symbols: | Small nuclear ribonucleoprotein f…	12.67	26.3	23.7
NbS00007040g0006.1	transcript offset:128 AED:0.17 eAED:0.17 QI:128|0.75|0.77|1|0.75|0.66|9|296|803; (*GB) gi|350536663|ref|NP_001234258.1| (e_value=0.0) potassium channel [Solanum lycopersicum];; (*SWP) sp|Q38998|AKT1_ARATH (e_value=0.0) Potassium channel AKT1 OS=Arabidopsis thaliana GN=AKT1 PE=1 SV=2;; (*TAIR) AT2G26650.1 (e_value=0.0) | Symbols: AKT1, ATAKT1, KT1 | K+ transporter 1 | chr2:11331965-11336444 REVERS…	13.26	29.55	19.5
NbS00011481g0021.1	transcript offset:148 AED:0.26 eAED:0.26 QI:148|0.66|0.5|1|1|1|4|0|334; (*GB) gi|118778687|ref|XP_308799.3| (e_value=2e-154) AGAP006959-PA [Anopheles gambiae str. PEST];; (*SWP) sp|P36181|HSP80_SOLLC (e_value=3e-142) Heat shock cognate protein 80 OS=Solanum lycopersicum GN=HSC80 PE=2 SV=1;; (*TAIR) AT5G56030.1 (e_value=2e-142) | Symbols: HSP81-2, ERD8, HSP90.2, AtHsp90.2 | heat shock protein 81-2…	38.89	78.9	46.8
NbS00005975g0012.1	transcript offset:64 AED:0.30 eAED:0.30 QI:64|0.66|0.75|1|0.66|0.75|4|251|208; (*GB) gi|76573317|gb|ABA46763.1| (e_value=2e-86) unknown [Solanum tuberosum];; (*SWP) sp|O82204|RL281_ARATH (e_value=2e-69) 60S ribosomal protein L28-1 OS=Arabidopsis thaliana GN=RPL28A PE=1 SV=1;; (*TAIR) AT2G19730.3 (e_value=2e-70) | Symbols: | Ribosomal L28e protein family | chr2:8511752-8512995 FORWARD LENGTH=143;;…	23.57	60.28	46.8
NbS00055425g0003.1	transcript offset:186 AED:0.29 eAED:0.29 QI:186|0.8|0.90|1|0.9|0.81|11|244|397; (*GB) gi|11559260|dbj|BAB18760.1| (e_value=0.0) beta-cyanoalanine synthase [Solanum tuberosum];; (*SWP) sp|P32260|CYSKP_SPIOL (e_value=3e-141) Cysteine synthase, chloroplastic/chromoplastic OS=Spinacia oleracea GN=CYSK PE=1 SV=2;; (*TAIR) AT3G61440.1 (e_value=0.0) | Symbols: ATCYSC1, ARATH;BSAS3;1, CYSC1 | cysteine sy…	2.36	24.53	2.4
NbS00022255g0004.1	transcript offset:225 AED:0.08 eAED:0.08 QI:225|1|0.91|1|1|1|12|294|605; (*GB) gi|355329948|dbj|BAL14273.1| (e_value=0.0) FK506-binding protein [Nicotiana tabacum];; (*SWP) sp|Q38931|FKB62_ARATH (e_value=0.0) Peptidyl-prolyl cis-trans isomerase FKBP62 OS=Arabidopsis thaliana GN=FKBP62 PE=1 SV=2;; (*TAIR) AT3G25230.1 (e_value=0.0) | Symbols: ROF1, ATFKBP62, FKBP62 | rotamase FKBP 1 | chr3:9188257-…	23.27	59.69	31.8
NbS00025183g0010.1	transcript offset:0 AED:0.06 eAED:0.06 QI:0|1|1|1|0.66|0.85|7|82|675; (*GB) gi|126567465|dbj|BAF48331.1| (e_value=0.0) putative yellow stripe-like protein [Nicotiana tabacum];; (*SWP) sp|Q6R3K9|YSL2_ARATH (e_value=0.0) Metal-nicotianamine transporter YSL2 OS=Arabidopsis thaliana GN=YSL2 PE=2 SV=1;; (*TAIR) AT5G24380.1 (e_value=0.0) | Symbols: YSL2, ATYSL2 | YELLOW STRIPE like 2 | chr5:8324098-832…	113.13	230.2	164.41
NbS00005725g0010.1	transcript offset:0 AED:0.09 eAED:0.09 QI:0|1|0|1|1|1|2|0|170; (*GB) gi|255547662|ref|XP_002514888.1| (e_value=9e-58) WRKY transcription factor, putative [Ricinus communis];; (*SWP) sp|Q9S763|WRK45_ARATH (e_value=8e-51) Probable WRKY transcription factor 45 OS=Arabidopsis thaliana GN=WRKY45 PE=2 SV=1;; (*TAIR) AT3G01970.1 (e_value=6e-52) | Symbols: WRKY45, ATWRKY45 | WRKY DNA-binding protein 45 |…	8.25	43.14	14.7
NbS00039552g0112.1	transcript offset:31 AED:0.20 eAED:0.21 QI:31|0|0.5|1|1|1|2|369|479	3.83	15.07	6.3
NbS00042659g0005.1	transcript offset:76 AED:0.03 eAED:0.03 QI:76|1|1|1|1|1|3|211|184; (*GB) gi|871489|emb|CAA58732.1| (e_value=7e-121) PAR-1c [Nicotiana tabacum];; (*TAIR) AT5G52390.1 (e_value=3e-71) | Symbols: | PAR1 protein | chr5:21264281-21265173 REVERSE LENGTH=195;; (*ITAG) Solyc03g025670.2.1 (e_value=1e-113) genomic_reference:SL2.40ch03 gene_region:7490876-7492241 transcript_region:SL2.40ch03:7490876..7492241…	0.59	7.98	1.2
NbS00014873g0016.1	transcript offset:198 AED:0.21 eAED:0.21 QI:198|1|1|1|0.66|0.85|7|29|471; (*SWP) sp|Q6IV77|TAZ_MACMU (e_value=4e-44) Tafazzin OS=Macaca mulatta GN=TAZ PE=2 SV=1;; (*TAIR) AT3G05510.1 (e_value=2e-173) | Symbols: | Phospholipid/glycerol acyltransferase family protein | chr3:1595576-1598074 FORWARD LENGTH=448;; (*ITAG) Solyc01g099710.2.1 (e_value=0.0) genomic_reference:SL2.40ch01 gene_region:8163355…	6.48	18.32	9.9
NbS00002389g0014.1	transcript offset:0 AED:0.24 eAED:0.24 QI:0|0|0.5|0.5|1|1|2|114|383; (*SWP) sp|Q7FAE1|MOMAS_ORYSJ (e_value=3e-74) Momilactone A synthase OS=Oryza sativa subsp. japonica GN=Os04g0179200 PE=2 SV=1;; (*TAIR) AT2G47140.1 (e_value=1e-65) | Symbols: | NAD(P)-binding Rossmann-fold superfamily protein | chr2:19350970-19352059 REVERSE LENGTH=257;; (*ITAG) Solyc01g005500.2.1 (e_value=2e-157) genomic_refere…	1.77	10.05	3.3
NbS00019080g0006.1	transcript offset:0 AED:0.20 eAED:0.20 QI:0|0.77|0.6|0.9|0.66|0.7|10|42|376; (*GB) gi|48093455|gb|AAT40104.1| (e_value=0.0) ADH-like UDP-glucose dehydrogenase [Nicotiana tabacum];; (*SWP) sp|P14675|ADH3_SOLTU (e_value=0.0) Alcohol dehydrogenase 3 OS=Solanum tuberosum GN=ADH3 PE=2 SV=1;; (*TAIR) AT1G77120.1 (e_value=0.0) | Symbols: ADH1, ADH, ATADH, ATADH1 | alcohol dehydrogenase 1 | chr1:28975509…	2.06	29.55	3.3
NbS00024411g0009.1	transcript offset:220 AED:0.17 eAED:0.17 QI:220|1|1|1|1|1|3|140|253; (*SWP) sp|P17514|CHIQ_TOBAC (e_value=2e-172) Acidic endochitinase Q OS=Nicotiana tabacum PE=1 SV=1;; (*TAIR) AT3G12500.1 (e_value=6e-102) | Symbols: ATHCHIB, PR3, PR-3, CHI-B, B-CHI, HCHIB | basic chitinase | chr3:3962501-3963984 REVERSE LENGTH=335;; (*ITAG) Solyc02g082930.2.1 (e_value=3e-141) genomic_reference:SL2.40ch02 gene_r…	5.01	60.58	18.3
NbS00007017g0016.1	transcript offset:66 AED:0.00 eAED:0.00 QI:66|1|1|1|1|1|3|182|314; (*SWP) sp|Q60V51|LE767_CAEBR (e_value=6e-59) Putative steroid dehydrogenase let-767 OS=Caenorhabditis briggsae GN=let-767 PE=3 SV=1;; (*TAIR) AT1G67730.1 (e_value=6e-119) | Symbols: YBR159, KCR1, ATKCR1 | beta-ketoacyl reductase 1 | chr1:25391676-25393365 FORWARD LENGTH=318;; (*ITAG) Solyc02g093640.2.1 (e_value=9e-122) genomic_ref…	0.01	4.43	4.2
NbS00005937g0105.1	transcript offset:0 AED:0.04 eAED:0.04 QI:0|0|0|0.5|1|1|2|0|167	37.12	182.03	52.8
NbS00016602g0019.1	transcript offset:309 AED:0.13 eAED:0.13 QI:309|1|1|1|1|1|5|249|268; (*GB) gi|257831437|gb|ACV71019.1| (e_value=5e-135) UPA19 [Capsicum annuum];; (*SWP) sp|Q96SZ5|AEDO_HUMAN (e_value=2e-19) 2-aminoethanethiol dioxygenase OS=Homo sapiens GN=ADO PE=1 SV=2;; (*TAIR) AT5G39890.1 (e_value=3e-99) | Symbols: | Protein of unknown function (DUF1637) | chr5:15974543-15976013 FORWARD LENGTH=276;; (*ITAG) So…	35.35	72.4	53.1
NbS00014637g0004.1	transcript offset:59 AED:0.07 eAED:0.07 QI:59|0.6|0.66|1|0.8|0.83|6|191|437; (*GB) gi|350539035|ref|NP_001233859.1| (e_value=0.0) aromatic amino acid decarboxylase 2 [Solanum lycopersicum];; (*SWP) sp|P54772|DCHS_SOLLC (e_value=9e-180) Histidine decarboxylase OS=Solanum lycopersicum GN=HDC PE=2 SV=1;; (*TAIR) AT1G43710.1 (e_value=5e-154) | Symbols: emb1075 | Pyridoxal phosphate (PLP)-dependent tr…	18.27	42.55	31.5
NbS00011950g0007.1	transcript offset:0 AED:0.01 eAED:0.01 QI:0|0.66|0.75|1|0.66|0.75|4|0|236; (*GB) gi|356534201|ref|XP_003535646.1| (e_value=4e-35) PREDICTED: non-specific lipid-transfer protein-like protein At2g13820-like [Glycine max];; (*TAIR) AT2G48140.1 (e_value=9e-31) | Symbols: EDA4 | Bifunctional inhibitor/lipid-transfer protein/seed storage 2S albumin superfamily protein | chr2:19686442-19687444 FORWARD L…	2.65	28.37	20.1
NbS00020176g0021.1	transcript offset:222 AED:0.14 eAED:0.14 QI:222|0.91|0.97|1|0.85|0.88|35|973|1604; (*GB) gi|297838947|ref|XP_002887355.1| (e_value=0.0) UDP-glucose:glycoprotein glucosyltransferase [Arabidopsis lyrata subsp. lyrata];; (*SWP) sp|Q0WL80|UGGG_ARATH (e_value=0.0) UDP-glucose:glycoprotein glucosyltransferase OS=Arabidopsis thaliana GN=UGGT PE=1 SV=1;; (*TAIR) AT1G71220.1 (e_value=0.0) | Symbols: EBS1,…	3.83	16.25	11.7
NbS00010856g0013.1	transcript offset:0 AED:0.30 eAED:0.30 QI:0|0.66|0.5|1|1|1|4|0|340; (*GB) gi|118778687|ref|XP_308799.3| (e_value=9e-155) AGAP006959-PA [Anopheles gambiae str. PEST];; (*SWP) sp|P51819|HSP83_IPONI (e_value=3e-139) Heat shock protein 83 OS=Ipomoea nil GN=HSP83A PE=2 SV=1;; (*TAIR) AT5G52640.1 (e_value=5e-139) | Symbols: HSP81-1, ATHS83, HSP81.1, HSP83, ATHSP90.1, AtHsp90-1, HSP90.1 | heat shock pro…	5.01	47.28	21
NbS00054833g0003.1	transcript offset:17 AED:0.14 eAED:0.14 QI:17|0.66|0.5|0.75|0.33|0.75|4|0|515; (*GB) gi|24745923|dbj|BAC23044.1| (e_value=0.0) cytochrome P450 [Solanum tuberosum];; (*SWP) sp|Q50EK1|C16B1_PICSI (e_value=3e-110) Cytochrome P450 716B1 OS=Picea sitchensis GN=CYP716B1 PE=2 SV=1;; (*TAIR) AT5G36110.1 (e_value=1e-105) | Symbols: CYP716A1 | cytochrome P450, family 716, subfamily A, polypeptide 1 | chr5:…	0.01	5.32	0.6
NbS00030282g0008.1	transcript offset:293 AED:0.02 eAED:0.02 QI:293|1|1|1|0.66|1|4|421|315; (*GB) gi|15230010|ref|NP_187209.1| (e_value=0.0) serine/threonine-protein phosphatase PP1 isozyme 9 [Arabidopsis thaliana];; (*SWP) sp|Q9M9W3|PP19_ARATH (e_value=0.0) Serine/threonine-protein phosphatase PP1 isozyme 9 OS=Arabidopsis thaliana GN=TOPP9 PE=2 SV=1;; (*TAIR) AT3G05580.1 (e_value=0.0) | Symbols: | Calcineurin-like …	5.6	16.84	11.1
NbS00043881g0006.1	transcript offset:0 AED:0.19 eAED:0.19 QI:0|0.9|0.80|1|0.85|0.90|21|0|1207; (*GB) gi|225454115|ref|XP_002269352.1| (e_value=0.0) PREDICTED: K(+) efflux antiporter 2, chloroplastic-like [Vitis vinifera];; (*SWP) sp|O65272|KEA2_ARATH (e_value=0.0) K(+) efflux antiporter 2, chloroplastic OS=Arabidopsis thaliana GN=KEA2 PE=1 SV=2;; (*TAIR) AT4G00630.1 (e_value=0.0) | Symbols: KEA2, ATKEA2 | K+ efflux…	16.79	39.6	23.4
NbS00009593g0008.1	transcript offset:199 AED:0.23 eAED:0.24 QI:199|0.66|0.5|1|0.66|0.5|4|0|331; (*GB) gi|64976605|dbj|BAD98313.2| (e_value=0.0) peroxidase [Nicotiana tabacum];; (*SWP) sp|P12437|PERX_SOLTU (e_value=2e-145) Suberization-associated anionic peroxidase OS=Solanum tuberosum PE=2 SV=2;; (*TAIR) AT5G05340.1 (e_value=2e-59) | Symbols: | Peroxidase superfamily protein | chr5:1579142-1580819 REVERSE LENGTH=32…	16.5	48.76	43.2
NbS00009384g0005.1	transcript offset:421 AED:0.20 eAED:0.20 QI:421|1|1|1|1|1|10|340|350; (*GB) gi|225437515|ref|XP_002275221.1| (e_value=0.0) PREDICTED: dnaJ homolog subfamily B member 11 [Vitis vinifera];; (*SWP) sp|Q6TUG0|DJB11_RAT (e_value=9e-97) DnaJ homolog subfamily B member 11 OS=Rattus norvegicus GN=Dnajb11 PE=2 SV=1;; (*TAIR) AT3G62600.1 (e_value=0.0) | Symbols: ATERDJ3B, ERDJ3B | DNAJ heat shock family pr…	5.01	20.98	17.7
NbS00041791g0004.1	transcript offset:0 AED:0.09 eAED:0.10 QI:0|0|0|1|0|0|2|0|449; (*GB) gi|159031805|dbj|BAF91874.1| (e_value=0.0) ornithine decarboxylase [Nicotiana benthamiana];; (*SWP) sp|P50134|DCOR_DATST (e_value=0.0) Ornithine decarboxylase OS=Datura stramonium PE=2 SV=1;; (*TAIR) AT5G11880.1 (e_value=3e-15) | Symbols: | Pyridoxal-dependent decarboxylase family protein | chr5:3827806-3829942 REVERSE LENGTH=48…	19.74	108.16	44.7
NbS00032605g0005.1	transcript offset:0 AED:0.09 eAED:0.22 QI:0|0|0|1|1|1|2|0|108; (*GB) gi|224073492|ref|XP_002304103.1| (e_value=8e-25) predicted protein [Populus trichocarpa];; (*TAIR) AT5G11970.1 (e_value=6e-13) | Symbols: | Protein of unknown function (DUF3511) | chr5:3863289-3863606 REVERSE LENGTH=105;; (*ITAG) Solyc12g049210.1.1 (e_value=1e-19) evidence_code:10F0H0E0IEG genomic_reference:SL2.40ch12 gene_regio…	7.07	26.6	9
NbS00006972g0002.1	transcript offset:0 AED:0.00 eAED:0.00 QI:0|-1|0|1|-1|1|1|0|432; (*GB) gi|225460783|ref|XP_002274753.1| (e_value=3e-179) PREDICTED: uncharacterized protein LOC100262283 [Vitis vinifera];; (*TAIR) AT5G55530.2 (e_value=5e-154) | Symbols: | Calcium-dependent lipid-binding (CaLB domain) family protein | chr5:22494439-22495656 FORWARD LENGTH=405;; (*ITAG) Solyc07g048040.1.1 (e_value=4e-127) evidence_c…	6.48	21.57	19.5
NbS00001133g0023.1	transcript offset:0 AED:0.16 eAED:0.16 QI:0|1|0.5|1|1|1|2|0|442; (*GB) gi|10798748|dbj|BAB16426.1| (e_value=0.0) EIG-I24 [Nicotiana tabacum];; (*SWP) sp|Q8LL69|DBNBT_TAXCA (e_value=6e-53) 3'-N-debenzoyl-2'-deoxytaxol N-benzoyltransferase OS=Taxus canadensis GN=TAX10 PE=1 SV=1;; (*TAIR) AT1G28680.1 (e_value=0.0) | Symbols: | HXXXD-type acyl-transferase family protein | chr1:10078222-10079763 FORWA…	8.25	26	18.9
NbS00021540g0001.1	transcript offset:0 AED:0.01 eAED:0.01 QI:0|-1|0|1|-1|1|1|0|96; (*GB) gi|225458595|ref|XP_002282674.1| (e_value=3e-30) PREDICTED: calcium-binding protein CML37 [Vitis vinifera];; (*ITAG) Solyc12g088850.1.1 (e_value=5e-51) evidence_code:10F0H0E0IEG genomic_reference:SL2.40ch12 gene_region:62503672-62503965 transcript_region:SL2.40ch12:62503672..62503965+ go_terms:GO:0005509 functional_description:…	0.01	7.39	0.9
NbS00003933g0015.1	transcript offset:0 AED:0.15 eAED:0.15 QI:0|0.66|0.5|1|0.33|0|4|314|495; (*GB) gi|193290672|gb|ACF17644.1| (e_value=0.0) putative p-coumarate 3-hydroxylase [Capsicum annuum];; (*SWP) sp|O48922|C98A2_SOYBN (e_value=0.0) Cytochrome P450 98A2 OS=Glycine max GN=CYP98A2 PE=2 SV=1;; (*TAIR) AT2G40890.1 (e_value=0.0) | Symbols: CYP98A3 | cytochrome P450, family 98, subfamily A, polypeptide 3 | chr2:1705…	34.76	89.54	84.61
NbS00031967g0008.1	transcript offset:52 AED:0.22 eAED:0.22 QI:52|0.62|0.66|1|1|1|9|35|297; (*GB) gi|121373|sp|P12424.1|GLNA_NICPL (e_value=0.0) RecName: Full=Glutamine synthetase; AltName: Full=Glutamate--ammonia ligase;; (*SWP) sp|P12424|GLNA_NICPL (e_value=0.0) Glutamine synthetase OS=Nicotiana plumbaginifolia PE=2 SV=1;; (*TAIR) AT5G37600.1 (e_value=0.0) | Symbols: ATGSR1, GLN1;1, GSR 1, ATGLN1;1 | glutamine syn…	52.73	172.58	58.2
NbS00043378g0007.1	transcript offset:0 AED:0.43 eAED:0.44 QI:0|0.8|0.66|1|0.8|0.66|6|0|170; (*SWP) sp|Q43187|IPYR_SOLTU (e_value=8e-45) Soluble inorganic pyrophosphatase OS=Solanum tuberosum GN=PPA PE=2 SV=1;; (*TAIR) AT3G53620.1 (e_value=3e-45) | Symbols: AtPPa4, PPa4 | pyrophosphorylase 4 | chr3:19881491-19883308 FORWARD LENGTH=216;; (*ITAG) Solyc02g085050.2.1 (e_value=2e-70) genomic_reference:SL2.40ch02 gene_reg…	0.88	7.39	3.9
NbS00016465g0014.1	transcript offset:94 AED:0.13 eAED:0.13 QI:94|0.85|0.87|1|0.85|0.87|8|357|227; (*GB) gi|255538520|ref|XP_002510325.1| (e_value=1e-134) exocyst complex component sec3, putative [Ricinus communis];; (*SWP) sp|Q9SX85|SEC3A_ARATH (e_value=1e-130) Exocyst complex component SEC3A OS=Arabidopsis thaliana GN=SEC3A PE=1 SV=1;; (*TAIR) AT1G47550.1 (e_value=1e-131) | Symbols: SEC3A | exocyst complex compone…	17.09	35.76	21
NbS00059105g0003.1	transcript offset:149 AED:0.03 eAED:0.03 QI:149|1|1|1|1|1|2|402|221; (*GB) gi|416652|sp|Q03666.1|GSTX4_TOBAC (e_value=3e-151) RecName: Full=Probable glutathione S-transferase; AltName: Full=Auxin-induced protein PCNT107;; (*SWP) sp|Q03666|GSTX4_TOBAC (e_value=7e-153) Probable glutathione S-transferase OS=Nicotiana tabacum PE=2 SV=1;; (*TAIR) AT1G78380.1 (e_value=1e-114) | Symbols: ATGSTU19, GST8,…	66.29	221.63	218.72
NbS00017334g0001.1	transcript offset:0 AED:0.01 eAED:0.02 QI:0|-1|0|1|-1|1|1|0|325; (*SWP) sp|Q00451|PRF1_SOLLC (e_value=5e-40) 36.4 kDa proline-rich protein OS=Solanum lycopersicum GN=TPRP-F1 PE=2 SV=1;; (*TAIR) AT3G22120.1 (e_value=4e-26) | Symbols: CWLP | cell wall-plasma membrane linker protein | chr3:7795283-7796287 REVERSE LENGTH=334;; (*ITAG) Solyc08g078890.1.1 (e_value=1e-21) evidence_code:10F0H1E1IEG genom…	32.11	69.74	36.6
NbS00058678g0007.1	transcript offset:0 AED:0.20 eAED:0.21 QI:0|0.66|0.57|1|1|1|7|0|370; (*GB) gi|224071114|ref|XP_002303360.1| (e_value=0.0) predicted protein [Populus trichocarpa];; (*SWP) sp|P49307|MOCA_RHIML (e_value=7e-16) Rhizopine catabolism protein MocA OS=Rhizobium meliloti GN=mocA PE=3 SV=1;; (*TAIR) AT4G17370.1 (e_value=0.0) | Symbols: | Oxidoreductase family protein | chr4:9706188-9708142 FORWARD LENGTH=…	17.38	39.01	25.8
NbS00017956g0002.1	transcript offset:0 ; (*GB) gi|224084084|ref|XP_002307209.1| (e_value=2e-49) predicted protein [Populus trichocarpa];; (*SWP) sp|Q8S2T1|DDPS6_ARATH (e_value=3e-45) Dehydrodolichyl diphosphate synthase 6 OS=Arabidopsis thaliana GN=At2g17570 PE=2 SV=2;; (*TAIR) AT2G17570.1 (e_value=2e-46) | Symbols: | Undecaprenyl pyrophosphate synthetase family protein | chr2:7645086-7645973 FORWARD LENGTH=295;	0.01	5.32	0.6
NbS00006644g0013.1	transcript offset:104 AED:0.05 eAED:0.05 QI:104|1|1|1|0.66|0.71|7|270|368; (*SWP) sp|Q9C578|RCL1_ARATH (e_value=1e-164) Probable RNA 3'-terminal phosphate cyclase-like protein OS=Arabidopsis thaliana GN=At5g22100 PE=2 SV=1;; (*TAIR) AT5G22100.1 (e_value=1e-165) | Symbols: | RNA cyclase family protein | chr5:7329015-7330718 FORWARD LENGTH=375;; (*ITAG) Solyc02g069340.2.1 (e_value=0.0) genomic_refe…	16.79	33.69	19.5
NbS00005589g0102.1	transcript offset:0 AED:0.07 eAED:0.07 QI:0|1|0.8|1|0.25|0.4|5|1579|767	0.88	6.8	2.7
NbS00041791g0002.1	transcript offset:0	3.83	16.55	9.3
NbS00030446g0004.1	transcript offset:0 AED:0.02 eAED:0.03 QI:0|0|0|1|0|0|3|0|881; (*GB) gi|124358348|gb|ABG37022.1| (e_value=0.0) serine protease [Nicotiana tabacum];; (*SWP) sp|O65351|SUBL_ARATH (e_value=4e-168) Subtilisin-like protease OS=Arabidopsis thaliana GN=ARA12 PE=1 SV=1;; (*TAIR) AT5G67360.1 (e_value=3e-169) | Symbols: ARA12 | Subtilase family protein | chr5:26872192-26874465 REVERSE LENGTH=757;; (*ITAG) …	30.64	163.71	35.4
NbS00009243g0015.1	transcript offset:0 AED:0.14 eAED:0.20 QI:0|0|0|1|0.5|0.66|3|0|177; (*GB) gi|358635024|dbj|BAL22345.1| (e_value=2e-48) oxidoreductase [Ipomoea batatas];; (*TAIR) AT3G13610.1 (e_value=5e-37) | Symbols: | 2-oxoglutarate (2OG) and Fe(II)-dependent oxygenase superfamily protein | chr3:4449448-4450616 FORWARD LENGTH=361;; (*ITAG) Solyc01g044550.1.1 (e_value=3e-38) evidence_code:10F0H1E0IEG genomic_ref…	15.61	97.22	21.9
NbS00043817g0003.1	transcript offset:0 AED:0.18 eAED:0.18 QI:0|0.93|0.93|1|1|1|16|326|588; (*SWP) sp|Q93VT8|ACLB1_ORYSJ (e_value=0.0) ATP-citrate synthase beta chain protein 1 OS=Oryza sativa subsp. japonica GN=ACLB-1 PE=2 SV=1;; (*TAIR) AT5G49460.1 (e_value=0.0) | Symbols: ACLB-2 | ATP citrate lyase subunit B 2 | chr5:20055048-20058195 FORWARD LENGTH=608;; (*ITAG) Solyc01g059880.2.1 (e_value=0.0) genomic_reference…	16.2	35.17	29.1
NbS00015646g0001.1	transcript offset:0 AED:0.11 eAED:0.11 QI:0|-1|0|1|-1|1|1|0|360; (*GB) gi|225425196|ref|XP_002266098.1| (e_value=5e-41) PREDICTED: uncharacterized protein LOC100260747 [Vitis vinifera];; (*TAIR) AT1G12060.1 (e_value=1e-12) | Symbols: ATBAG5, BAG5 | BCL-2-associated athanogene 5 | chr1:4076334-4076981 FORWARD LENGTH=215;; (*ITAG) Solyc06g072430.1.1 (e_value=5e-129) evidence_code:10F0H0E1IEG genomi…	0.88	21.28	6
NbS00024477g0005.1	transcript offset:228 AED:0.11 eAED:0.11 QI:228|1|1|1|0.76|0.66|18|243|489; (*GB) gi|350536875|ref|NP_001234013.1| (e_value=0.0) monodehydroascorbate reductase [Solanum lycopersicum];; (*SWP) sp|P92947|MDARP_ARATH (e_value=0.0) Monodehydroascorbate reductase, chloroplastic OS=Arabidopsis thaliana GN=At1g63940 PE=2 SV=3;; (*TAIR) AT1G63940.2 (e_value=0.0) | Symbols: MDAR6 | monodehydroascorbate re…	17.97	36.05	26.7
NbS00018410g0006.1	transcript offset:25 AED:0.01 eAED:0.01 QI:25|1|0.8|1|0.75|0.8|5|0|257; (*GB) gi|225427282|ref|XP_002278917.1| (e_value=6e-127) PREDICTED: expansin-like B1 [Vitis vinifera];; (*SWP) sp|Q850K7|EXLB1_ORYSJ (e_value=2e-102) Expansin-like B1 OS=Oryza sativa subsp. japonica GN=EXLB1 PE=2 SV=2;; (*TAIR) AT4G17030.1 (e_value=2e-53) | Symbols: ATEXLB1, EXPR, AT-EXPR, ATEXPR1, ATHEXP BETA 3.1, EXLB1 | exp…	0.88	10.34	6.6
NbS00018251g0006.1	transcript offset:0 AED:0.02 eAED:0.02 QI:0|0.66|0.5|1|0.33|0.5|4|1090|344; (*GB) gi|326534430|gb|ADZ76433.1| (e_value=0.0) myricetin O-methyltransferase 1 [Solanum habrochaites];; (*SWP) sp|Q8W013|COMT1_CATRO (e_value=6e-125) Caffeic acid 3-O-methyltransferase OS=Catharanthus roseus GN=COMT1 PE=2 SV=1;; (*TAIR) AT5G54160.1 (e_value=2e-118) | Symbols: ATOMT1, OMT1 | O-methyltransferase 1 | chr5:2…	20.33	48.46	37.8
NbS00034440g0002.1	transcript offset:0 AED:0.17 eAED:0.17 QI:0|-1|0|1|-1|1|1|0|293; (*GB) gi|225440870|ref|XP_002276587.1| (e_value=4e-67) PREDICTED: uncharacterized protein LOC100244210 [Vitis vinifera];; (*TAIR) AT2G36220.1 (e_value=2e-37) | Symbols: | unknown protein; BEST Arabidopsis thaliana protein match is: unknown protein (TAIR:AT3G52710.1); Has 74 Blast hits to 74 proteins in 10 species: Archae - 0; Bacter…	25.63	95.74	36.6
NbS00001896g0030.1	transcript offset:0 AED:0.32 eAED:0.32 QI:0|0|0|1|0|0|2|0|215; (*GB) gi|14423325|gb|AAK62345.1| (e_value=2e-95) elicitor-inducible cytochrome P450 [Nicotiana tabacum];; (*SWP) sp|P37115|TCMO_VIGRR (e_value=5e-50) Trans-cinnamate 4-monooxygenase OS=Vigna radiata var. radiata GN=CYP73A2 PE=1 SV=1;; (*TAIR) AT2G30490.1 (e_value=7e-49) | Symbols: ATC4H, C4H, CYP73A5, REF3 | cinnamate-4-hydroxylase | …	0.88	20.69	3.6
NbS00022211g0003.1	transcript offset:185 AED:0.32 eAED:0.32 QI:185|0.87|0.66|0.88|0.5|0.44|9|0|283; (*GB) gi|326502868|dbj|BAJ99062.1| (e_value=2e-113) predicted protein [Hordeum vulgare subsp. vulgare];; (*TAIR) AT1G63830.3 (e_value=3e-111) | Symbols: | PLAC8 family protein | chr1:23685408-23687098 FORWARD LENGTH=232;; (*ITAG) Solyc10g012080.2.1 (e_value=2e-140) genomic_reference:SL2.40ch10 gene_region:4409840-441…	7.95	54.37	8.1
NbS00029221g0003.1	transcript offset:0 AED:0.24 eAED:0.24 QI:0|0|0.5|1|0|0.5|2|1315|456; (*SWP) sp|Q9LIR8|FBK67_ARATH (e_value=1e-13) F-box/kelch-repeat protein At3g23880 OS=Arabidopsis thaliana GN=At3g23880 PE=2 SV=1;; (*TAIR) AT3G07870.1 (e_value=3e-16) | Symbols: | F-box and associated interaction domains-containing protein | chr3:2510871-2512124 FORWARD LENGTH=417;; (*ITAG) Solyc07g047760.1.1 (e_value=0.0) evid…	1.18	7.39	5.4
NbS00003740g0007.1	transcript offset:92 AED:0.33 eAED:0.33 QI:92|1|1|1|0.75|0.6|5|305|120; (*GB) gi|730558|sp|P41098.1|RL34_TOBAC (e_value=6e-63) RecName: Full=60S ribosomal protein L34;; (*SWP) sp|P41098|RL34_TOBAC (e_value=2e-64) 60S ribosomal protein L34 OS=Nicotiana tabacum GN=RPL34 PE=2 SV=1;; (*TAIR) AT1G26880.1 (e_value=2e-62) | Symbols: | Ribosomal protein L34e superfamily protein | chr1:9315640-9316681 REV…	112.24	237.88	189.01
NbS00042234g0001.1	transcript offset:0 AED:0.16 eAED:0.16 QI:0|-1|0|1|-1|1|1|0|216; (*GB) gi|300079016|gb|ADJ67439.1| (e_value=6e-73) ethylene response factor 10 [Actinidia deliciosa];; (*SWP) sp|Q8LDC8|ERF92_ARATH (e_value=6e-56) Ethylene-responsive transcription factor 1B OS=Arabidopsis thaliana GN=ERF1B PE=2 SV=2;; (*TAIR) AT3G23240.1 (e_value=5e-57) | Symbols: ERF1, ATERF1 | ethylene response factor 1 | chr3:82…	0.01	4.73	0.6
NbS00053794g0004.1	transcript offset:0 AED:0.04 eAED:0.11 QI:0|0.5|0.33|1|1|1|3|0|298; (*SWP) sp|Q9M886|LBD41_ARATH (e_value=6e-84) LOB domain-containing protein 41 OS=Arabidopsis thaliana GN=LBD41 PE=2 SV=1;; (*TAIR) AT3G02550.1 (e_value=5e-85) | Symbols: LBD41 | LOB domain-containing protein 41 | chr3:536747-537650 REVERSE LENGTH=263;; (*ITAG) Solyc02g085910.2.1 (e_value=2e-134) genomic_reference:SL2.40ch02 gene_…	13.85	49.35	32.4
NbS00013948g0003.1	transcript offset:0 AED:0.36 eAED:0.36 QI:0|-1|0|1|-1|1|1|0|80; (*GB) gi|224076777|ref|XP_002304995.1| (e_value=3e-19) predicted protein [Populus trichocarpa];; (*ITAG) Solyc02g079240.1.1 (e_value=4e-20) evidence_code:10F0H0E0IEG genomic_reference:SL2.40ch02 gene_region:38429123-38429362 transcript_region:SL2.40ch02:38429123..38429362- functional_description:"Unknown Protein (AHRD V1)";	17.97	46.1	20.4
NbS00051599g0003.1	transcript offset:137 AED:0.00 eAED:0.00 QI:137|1|1|1|0.66|0.5|4|120|291; (*GB) gi|350536679|ref|NP_001234003.1| (e_value=8e-151) psi14B protein [Solanum lycopersicum];; (*SWP) sp|Q9FZ62|PPSP2_ARATH (e_value=1e-127) Inorganic pyrophosphatase 2 OS=Arabidopsis thaliana GN=At1g17710 PE=2 SV=1;; (*TAIR) AT1G17710.1 (e_value=8e-129) | Symbols: | Pyridoxal phosphate phosphatase-related protein | chr1:6…	5.89	27.78	10.8
NbS00010838g0009.1	transcript offset:0 AED:0.14 eAED:0.15 QI:0|0.57|0.5|1|0.71|0.62|8|162|525; (*GB) gi|348659071|gb|AEP82773.1| (e_value=0.0) viridiflorene synthase [Solanum lycopersicum];; (*SWP) sp|Q9XJ32|VTSS1_SOLTU (e_value=0.0) Vetispiradiene synthase 1 OS=Solanum tuberosum GN=PVS1 PE=1 SV=1;; (*TAIR) AT5G23960.2 (e_value=2e-122) | Symbols: TPS21 | terpene synthase 21 | chr5:8092969-8095128 FORWARD LENGTH=545…	1.47	15.37	2.7
NbS00021948g0007.1	transcript offset:306 AED:0.16 eAED:0.16 QI:306|0.4|0.16|1|0.6|0.5|6|0|757; (*GB) gi|297739046|emb|CBI28535.3| (e_value=0.0) unnamed protein product [Vitis vinifera];; (*SWP) sp|O80763|NRX1_ARATH (e_value=0.0) Probable nucleoredoxin 1 OS=Arabidopsis thaliana GN=At1g60420 PE=1 SV=1;; (*TAIR) AT1G60420.1 (e_value=0.0) | Symbols: | DC1 domain-containing protein | chr1:22261978-22264243 FORWARD LENGT…	17.38	39.6	27.9
NbS00016396g0002.1	transcript offset:0 AED:0.04 eAED:0.04 QI:0|-1|0|1|-1|1|1|0|150; (*GB) gi|688429|dbj|BAA05473.1| (e_value=4e-78) tumor-related protein [Nicotiana glauca x Nicotiana langsdorffii];; (*SWP) sp|Q04108|PR04_SOLLC (e_value=2e-56) Pathogenesis-related leaf protein 4 OS=Solanum lycopersicum PE=2 SV=1;; (*TAIR) AT2G14610.1 (e_value=2e-54) | Symbols: PR1, PR 1, ATPR1 | pathogenesis-related gene 1 | chr2:6…	3.54	12.71	6
NbS00028185g0011.1	transcript offset:129 AED:0.26 eAED:0.26 QI:129|1|1|1|1|0.85|7|297|500; (*GB) gi|126363774|dbj|BAF47751.1| (e_value=0.0) multi antimicrobial extrusion family protein [Nicotiana tabacum];; (*SWP) sp|Q9LYT3|TT12_ARATH (e_value=5e-139) Protein TRANSPARENT TESTA 12 OS=Arabidopsis thaliana GN=TT12 PE=2 SV=1;; (*TAIR) AT3G21690.1 (e_value=0.0) | Symbols: | MATE efflux family protein | chr3:7638750-7641…	53.03	183.81	93.01
NbS00001073g0011.1	transcript offset:464 AED:0.17 eAED:0.17 QI:464|0.83|0.57|1|0.83|0.85|7|0|706; (*GB) gi|225448311|ref|XP_002264923.1| (e_value=4e-136) PREDICTED: uncharacterized protein LOC100257088 [Vitis vinifera];; (*TAIR) AT5G64170.1 (e_value=4e-28) | Symbols: | dentin sialophosphoprotein-related | chr5:25672904-25675445 REVERSE LENGTH=566;; (*ITAG) Solyc01g105120.2.1 (e_value=0.0) genomic_reference:SL2.40ch…	1.47	23.05	5.7
NbS00026613g0001.1	transcript offset:0 AED:0.13 eAED:0.13 QI:0|-1|0|1|-1|1|1|0|248; (*GB) gi|19783|emb|CAA46623.1| (e_value=2e-179) osmotin [Nicotiana tabacum];; (*SWP) sp|P14170|OSMO_TOBAC (e_value=4e-180) Osmotin OS=Nicotiana tabacum GN=AP24 PE=1 SV=2;; (*TAIR) AT4G11650.1 (e_value=1e-111) | Symbols: ATOSM34, OSM34 | osmotin 34 | chr4:7025127-7026113 REVERSE LENGTH=244;; (*ITAG) Solyc08g080650.1.1 (e_value=3e-168…	136.99	372.34	313.52
NbS00013776g0015.1	transcript offset:0 AED:0.31 eAED:0.31 QI:0|0.5|0.33|1|0|0|3|261|91	0.01	7.39	1.2
NbS00002665g0102.1	transcript offset:0 AED:0.96 eAED:1.00 QI:0|0|0|0.25|1|1|4|0|112	16.5	33.39	27.3
NbS00016919g0004.1	transcript offset:0 AED:0.25 eAED:0.26 QI:0|0|0|1|0|0|2|0|158; (*GB) gi|255580068|ref|XP_002530867.1| (e_value=2e-52) conserved hypothetical protein [Ricinus communis];; (*TAIR) AT1G55230.1 (e_value=8e-47) | Symbols: | Family of unknown function (DUF716) | chr1:20602895-20603797 FORWARD LENGTH=300;; (*ITAG) Solyc01g006050.2.1 (e_value=1e-63) genomic_reference:SL2.40ch01 gene_region:729095-730484 …	0.01	8.87	5.1
NbS00014858g0007.1	transcript offset:11 AED:0.08 eAED:0.08 QI:11|1|1|1|1|1|2|78|84; (*GB) gi|350539691|ref|NP_001234246.1| (e_value=5e-14) proteinase inhibitor type-2 CEVI57 precursor [Solanum lycopersicum];; (*SWP) sp|Q43502|IP23_SOLLC (e_value=1e-15) Proteinase inhibitor type-2 CEVI57 OS=Solanum lycopersicum GN=CEVI57 PE=2 SV=1;; (*ITAG) Solyc06g061210.2.1 (e_value=1e-23) genomic_reference:SL2.40ch06 gene_region:…	21.21	123.23	55.2
NbS00055892g0001.1	transcript offset:0 AED:0.12 eAED:0.12 QI:0|-1|0|1|-1|1|1|0|395; (*GB) gi|18000070|gb|AAL54886.1|AF092915_1 (e_value=0.0) cytochrome P450-dependent fatty acid hydroxylase [Nicotiana tabacum];; (*SWP) sp|P98188|C94A2_VICSA (e_value=0.0) Cytochrome P450 94A2 OS=Vicia sativa GN=CYP94A2 PE=2 SV=1;; (*TAIR) AT3G56630.1 (e_value=1e-123) | Symbols: CYP94D2 | cytochrome P450, family 94, subfamily D, poly…	10.61	43.74	29.7
NbS00041428g0001.1	transcript offset:0 AED:0.06 eAED:0.06 QI:0|-1|0|1|-1|1|1|0|442; (*GB) gi|357528933|gb|AET80687.1| (e_value=0.0) putative spermidine hydroxycinnamoyl transferase [Nicotiana attenuata];; (*SWP) sp|Q70PR7|VINSY_RAUSE (e_value=2e-47) Vinorine synthase OS=Rauvolfia serpentina GN=ACT PE=1 SV=2;; (*TAIR) AT3G26040.1 (e_value=2e-59) | Symbols: | HXXXD-type acyl-transferase family protein | chr3:9519741-…	0.01	12.12	0.6
NbS00038999g0004.1	transcript offset:0 AED:0.14 eAED:0.14 QI:0|0.94|0.95|1|0.84|0.9|20|140|1427; (*GB) gi|75331994|sp|Q949G3.1|PDR1_NICPL (e_value=0.0) RecName: Full=Pleiotropic drug resistance protein 1; AltName: Full=NpPDR1;; (*SWP) sp|Q949G3|PDR1_NICPL (e_value=0.0) Pleiotropic drug resistance protein 1 OS=Nicotiana plumbaginifolia GN=PDR1 PE=1 SV=1;; (*TAIR) AT1G15520.1 (e_value=0.0) | Symbols: PDR12, ATPDR12, …	1.47	8.87	3.6
NbS00013628g0001.1	transcript offset:36 AED:0.51 eAED:0.51 QI:36|1|0.5|1|1|1|2|22|29	5.6	17.43	12.3
NbS00007101g0011.1	transcript offset:402 AED:0.03 eAED:0.03 QI:402|1|1|1|0.69|0.85|14|808|895; (*GB) gi|359475950|ref|XP_002279319.2| (e_value=0.0) PREDICTED: serine/threonine-protein kinase CTR1-like [Vitis vinifera];; (*SWP) sp|Q05609|CTR1_ARATH (e_value=6e-112) Serine/threonine-protein kinase CTR1 OS=Arabidopsis thaliana GN=CTR1 PE=1 SV=1;; (*TAIR) AT5G11850.1 (e_value=0.0) | Symbols: | Protein kinase superfamil…	3.83	12.71	9
NbS00000383g0011.1	transcript offset:335 AED:0.22 eAED:0.22 QI:335|1|1|1|0|1|3|559|112; (*SWP) sp|Q0DI31|CYC_ORYSJ (e_value=1e-74) Cytochrome c OS=Oryza sativa subsp. japonica GN=CC-1 PE=1 SV=1;; (*TAIR) AT4G10040.1 (e_value=1e-72) | Symbols: CYTC-2 | cytochrome c-2 | chr4:6277083-6278281 FORWARD LENGTH=112;; (*ITAG) Solyc01g103220.2.1 (e_value=7e-75) genomic_reference:SL2.40ch01 gene_region:83625084-83629542 trans…	30.64	99	45.3
NbS00012577g0009.1	transcript offset:321 AED:0.13 eAED:0.13 QI:321|1|1|1|0.9|0.81|11|196|765; (*SWP) sp|Q42699|METE_CATRO (e_value=0.0) 5-methyltetrahydropteroyltriglutamate--homocysteine methyltransferase OS=Catharanthus roseus GN=METE PE=2 SV=1;; (*TAIR) AT5G17920.2 (e_value=0.0) | Symbols: ATCIMS | Cobalamin-independent synthase family protein | chr5:5935771-5939195 FORWARD LENGTH=765;; (*ITAG) Solyc10g081510.1.…	134.63	275.71	166.21
NbS00012328g0004.1	transcript offset:80 AED:0.11 eAED:0.11 QI:80|0.87|0.88|1|0.87|0.77|9|0|715; (*GB) gi|225452458|ref|XP_002274361.1| (e_value=0.0) PREDICTED: L-aspartate oxidase 1-like [Vitis vinifera];; (*SWP) sp|Q8XWM7|NADB1_RALSO (e_value=3e-134) L-aspartate oxidase 1 OS=Ralstonia solanacearum (strain GMI1000) GN=nadB1 PE=3 SV=1;; (*TAIR) AT5G14760.1 (e_value=0.0) | Symbols: AO | L-aspartate oxidase | chr5:476…	3.54	30.44	29.7
NbS00040487g0012.1	transcript offset:90 AED:0.08 eAED:0.08 QI:90|1|0.8|1|1|1|5|0|569; (*SWP) sp|Q9SX98|LHTL8_ARATH (e_value=0.0) Lysine histidine transporter-like 8 OS=Arabidopsis thaliana GN=AATL1 PE=1 SV=1;; (*TAIR) AT1G47670.1 (e_value=0.0) | Symbols: | Transmembrane amino acid transporter family protein | chr1:17536834-17539486 REVERSE LENGTH=519;; (*ITAG) Solyc01g111980.2.1 (e_value=0.0) genomic_reference:SL2.…	6.78	46.39	16.5
NbS00045440g0005.1	transcript offset:0 AED:0.14 eAED:0.14 QI:0|-1|0|1|-1|1|1|0|226; (*GB) gi|131015|sp|P13046.1|PRR1_TOBAC (e_value=1e-161) RecName: Full=Pathogenesis-related protein R major form; AltName: Full=Thaumatin-like protein E22; Flags: Precursor;; (*SWP) sp|P13046|PRR1_TOBAC (e_value=4e-163) Pathogenesis-related protein R major form OS=Nicotiana tabacum PE=1 SV=1;; (*TAIR) AT4G11650.1 (e_value=2e-108) | S…	0.01	12.71	1.5
NbS00040564g0006.1	transcript offset:149 AED:0.26 eAED:0.26 QI:149|0.33|0.25|1|1|1|4|0|338; (*GB) gi|158286538|ref|XP_308797.3| (e_value=1e-134) AGAP006961-PA [Anopheles gambiae str. PEST];; (*SWP) sp|P36181|HSP80_SOLLC (e_value=3e-103) Heat shock cognate protein 80 OS=Solanum lycopersicum GN=HSC80 PE=2 SV=1;; (*TAIR) AT5G56030.1 (e_value=7e-104) | Symbols: HSP81-2, ERD8, HSP90.2, AtHsp90.2 | heat shock protein 81-…	47.43	138.3	70.51
NbS00010199g0007.1	transcript offset:0 AED:0.24 eAED:0.25 QI:0|0|0|1|0.5|0.33|3|225|336; (*GB) gi|14009640|gb|AAK51690.1|AF307144_1 (e_value=4e-167) cytosolic 6-phosphogluconate dehydrogenase [Spinacia oleracea];; (*SWP) sp|P80859|6PGD2_BACSU (e_value=2e-77) 6-phosphogluconate dehydrogenase, decarboxylating 2 OS=Bacillus subtilis (strain 168) GN=yqjI PE=1 SV=4;; (*TAIR) AT3G02360.1 (e_value=3e-165) | Symbols: | 6-p…	20.62	58.81	27.6
NbS00013540g0011.1	transcript offset:50 AED:0.10 eAED:0.10 QI:50|1|1|1|1|1|3|225|214; (*GB) gi|505588|gb|AAA19216.1| (e_value=5e-132) 5-epi-aristolochene synthase [Nicotiana tabacum];; (*SWP) sp|Q40577|5EAS_TOBAC (e_value=1e-132) 5-epi-aristolochene synthase OS=Nicotiana tabacum GN=EAS3 PE=1 SV=3;; (*TAIR) AT5G23960.2 (e_value=3e-35) | Symbols: TPS21 | terpene synthase 21 | chr5:8092969-8095128 FORWARD LENGTH=545;;…	172.34	607.27	246.62
NbS00008163g0010.1	transcript offset:186 AED:0.09 eAED:0.09 QI:186|0.87|0.88|1|1|1|9|300|633; (*GB) gi|359479362|ref|XP_002277357.2| (e_value=0.0) PREDICTED: ruBisCO large subunit-binding protein subunit alpha, chloroplastic-like [Vitis vinifera];; (*SWP) sp|P21239|RUB1_BRANA (e_value=0.0) RuBisCO large subunit-binding protein subunit alpha, chloroplastic (Fragment) OS=Brassica napus PE=2 SV=2;; (*TAIR) AT2G28000.1…	25.34	52.6	26.1
NbS00012996g0015.1	transcript offset:445 AED:0.05 eAED:0.04 QI:445|0.85|0.5|1|0.57|0.5|8|304|672; (*GB) gi|255544033|ref|XP_002513079.1| (e_value=2e-123) conserved hypothetical protein [Ricinus communis];; (*TAIR) AT3G54500.1 (e_value=5e-71) | Symbols: | BEST Arabidopsis thaliana protein match is: dentin sialophosphoprotein-related (TAIR:AT5G64170.1); Has 183 Blast hits to 175 proteins in 44 species: Archae - 0; Ba…	1.47	10.34	7.2
NbS00012812g0001.1	transcript offset:67 AED:0.01 eAED:0.01 QI:67|1|1|1|1|1|2|387|160; (*GB) gi|372995481|gb|AEY11296.1| (e_value=4e-96) pathogenesis-related protein PR10 [Nicotiana tabacum];; (*SWP) sp|P17642|PRS2_SOLTU (e_value=2e-86) Pathogenesis-related protein STH-2 OS=Solanum tuberosum GN=STH-2 PE=2 SV=1;; (*TAIR) AT1G24020.2 (e_value=2e-12) | Symbols: MLP423 | MLP-like protein 423 | chr1:8500653-8501458 REVER…	49.2	266.25	88.21
NbS00005720g0113.1	transcript offset:313 AED:0.09 eAED:0.09 QI:313|0.5|0.71|0.71|0.66|0.71|7|697|303	4.12	13.59	9.3
NbS00032243g0025.1	transcript offset:1 AED:0.04 eAED:0.04 QI:1|0.5|0.33|0.66|0.5|0.66|3|173|544; (*GB) gi|85068628|gb|ABC69394.1| (e_value=0.0) CYP71D47v1 [Nicotiana tabacum];; (*SWP) sp|A6YIH8|C7D55_HYOMU (e_value=0.0) Premnaspirodiene oxygenase OS=Hyoscyamus muticus GN=CYP71D55 PE=1 SV=1;; (*TAIR) AT3G26300.1 (e_value=9e-134) | Symbols: CYP71B34 | cytochrome P450, family 71, subfamily B, polypeptide 34 | chr3:963…	16.2	58.22	16.8
NbS00040133g0004.1	transcript offset:134 AED:0.19 eAED:0.19 QI:134|0.6|0.54|1|0.7|0.72|11|0|288; (*GB) gi|40457326|gb|AAR86718.1| (e_value=1e-147) glutamine synthetase GS56 [Nicotiana attenuata];; (*SWP) sp|P51119|GLNA2_VITVI (e_value=1e-138) Glutamine synthetase cytosolic isozyme 2 OS=Vitis vinifera GN=GS1-2 PE=2 SV=1;; (*TAIR) AT5G37600.1 (e_value=1e-137) | Symbols: ATGSR1, GLN1;1, GSR 1, ATGLN1;1 | glutamine syn…	21.8	149.53	60
NbS00023484g0015.1	transcript offset:282 AED:0.27 eAED:0.27 QI:282|0.75|0.6|1|0.75|0.8|5|0|262; (*GB) gi|255546215|ref|XP_002514167.1| (e_value=7e-91) o-methyltransferase, putative [Ricinus communis];; (*SWP) sp|Q9C5D7|CAMT3_ARATH (e_value=1e-86) Probable caffeoyl-CoA O-methyltransferase At4g26220 OS=Arabidopsis thaliana GN=At4g26220 PE=2 SV=1;; (*TAIR) AT4G26220.1 (e_value=8e-88) | Symbols: | S-adenosyl-L-methioni…	1.47	8.27	3.9
NbS00033489g0009.1	transcript offset:204 AED:0.28 eAED:0.28 QI:204|1|1|1|0.5|0.4|5|700|139; (*SWP) sp|Q9LXT3|MBF1B_ARATH (e_value=3e-67) Multiprotein-bridging factor 1b OS=Arabidopsis thaliana GN=MBF1B PE=2 SV=1;; (*TAIR) AT3G58680.1 (e_value=3e-68) | Symbols: MBF1B, ATMBF1B | multiprotein bridging factor 1B | chr3:21707367-21708625 FORWARD LENGTH=142;; (*ITAG) Solyc10g007350.2.1 (e_value=7e-80) genomic_reference:S…	19.74	72.69	37.2
NbS00006303g0103.1	transcript offset:297 AED:0.23 eAED:0.23 QI:297|0.61|0.64|0.92|0.92|0.85|14|423|545	6.48	18.32	14.7
NbS00010115g0007.1	transcript offset:136 AED:0.28 eAED:0.28 QI:136|0.93|0.94|1|0.68|0.58|17|160|452; (*GB) gi|53854350|gb|AAU95618.1| (e_value=0.0) cytosolic acetoacetyl-coenzyme A thiolase [Nicotiana tabacum];; (*SWP) sp|Q8S4Y1|THIC1_ARATH (e_value=0.0) Acetyl-CoA acetyltransferase, cytosolic 1 OS=Arabidopsis thaliana GN=AAT1 PE=2 SV=1;; (*TAIR) AT5G48230.2 (e_value=0.0) | Symbols: EMB1276, ACAT2 | acetoacetyl-CoA…	2.95	13.3	5.1
NbS00004742g0022.1	transcript offset:0 AED:0.10 eAED:0.12 QI:0|0.42|0.37|1|0.42|0.37|8|0|677; (*GB) gi|328835772|dbj|BAK19067.1| (e_value=0.0) GIGANTEA [Ipomoea nil];; (*SWP) sp|Q9SQI2|GIGAN_ARATH (e_value=0.0) Protein GIGANTEA OS=Arabidopsis thaliana GN=GI PE=1 SV=2;; (*TAIR) AT1G22770.1 (e_value=0.0) | Symbols: GI, FB | gigantea protein (GI) | chr1:8062398-8067447 FORWARD LENGTH=1173;; (*ITAG) Solyc12g056650.1.1 …	0.01	4.43	2.4
NbS00016919g0102.1	transcript offset:0 AED:0.01 eAED:0.01 QI:0|1|0|1|1|1|2|0|360	0.01	13.59	1.2
NbS00035797g0001.1	transcript offset:0 AED:0.23 eAED:0.23 QI:0|-1|0|1|-1|1|1|0|245; (*GB) gi|356540552|ref|XP_003538752.1| (e_value=2e-45) PREDICTED: ethylene-responsive transcription factor 1A-like [Glycine max];; (*SWP) sp|O80337|EF100_ARATH (e_value=1e-44) Ethylene-responsive transcription factor 1A OS=Arabidopsis thaliana GN=ERF1A PE=1 SV=2;; (*TAIR) AT4G17500.1 (e_value=1e-45) | Symbols: ATERF-1, ERF-1 | ethyl…	20.33	60.58	22.8
NbS00002272g0002.1	transcript offset:0 AED:0.14 eAED:0.14 QI:0|1|0.66|1|1|1|3|0|506; (*GB) gi|323149965|gb|ADX33332.1| (e_value=0.0) cinnamate-4-hydroxylase 1 [Petunia x hybrida];; (*SWP) sp|Q42797|TCMO_SOYBN (e_value=0.0) Trans-cinnamate 4-monooxygenase OS=Glycine max GN=CYP73A11 PE=2 SV=1;; (*TAIR) AT2G30490.1 (e_value=0.0) | Symbols: ATC4H, C4H, CYP73A5, REF3 | cinnamate-4-hydroxylase | chr2:12993861-12995683 RE…	41.83	98.7	69.91
NbS00005426g0113.1	transcript offset:287 AED:0.00 eAED:0.00 QI:287|0.5|0.33|1|0.5|0.33|3|775|247	58.33	312.65	161.11
NbS00014588g0009.1	transcript offset:139 AED:0.32 eAED:0.32 QI:139|1|1|1|1|1|2|283|97; (*GB) gi|224145162|ref|XP_002325548.1| (e_value=2e-27) predicted protein [Populus trichocarpa];; (*TAIR) AT1G72020.1 (e_value=4e-18) | Symbols: | unknown protein; Has 52 Blast hits to 52 proteins in 18 species: Archae - 0; Bacteria - 0; Metazoa - 0; Fungi - 0; Plants - 52; Viruses - 0; Other Eukaryotes - 0 (source: NCBI BLink). |…	51.56	131.5	80.11
NbS00025363g0003.1	transcript offset:65 AED:0.00 eAED:0.00 QI:65|1|1|1|1|1|2|119|174; (*TAIR) AT2G15780.1 (e_value=3e-50) | Symbols: | Cupredoxin superfamily protein | chr2:6873666-6874701 REVERSE LENGTH=257;; (*ITAG) Solyc10g050690.1.1 (e_value=2e-111) evidence_code:10F0H1E0IEG genomic_reference:SL2.40ch10 gene_region:45839316-45840231 transcript_region:SL2.40ch10:45839316..45840231- go_terms:GO:0009055 functional…	51.26	147.75	64.8
NbS00007599g0014.1	transcript offset:334 AED:0.19 eAED:0.19 QI:334|1|1|1|0.5|0.66|3|405|112; (*GB) gi|115463957|ref|NP_001055578.1| (e_value=1e-72) Os05g0420600 [Oryza sativa Japonica Group];; (*SWP) sp|Q0DI31|CYC_ORYSJ (e_value=3e-74) Cytochrome c OS=Oryza sativa subsp. japonica GN=CC-1 PE=1 SV=1;; (*TAIR) AT4G10040.1 (e_value=3e-72) | Symbols: CYTC-2 | cytochrome c-2 | chr4:6277083-6278281 FORWARD LENGTH=112;; (*…	1.18	9.75	4.2
NbS00032076g0009.1	transcript offset:79 AED:0.14 eAED:0.14 QI:79|0.8|0.5|1|0.8|0.83|6|0|412; (*GB) gi|359497021|ref|XP_002265622.2| (e_value=5e-164) PREDICTED: zeaxanthin epoxidase, chloroplastic-like [Vitis vinifera];; (*TAIR) AT2G35660.1 (e_value=1e-157) | Symbols: CTF2A | FAD/NAD(P)-binding oxidoreductase family protein | chr2:14988499-14990320 FORWARD LENGTH=439;; (*ITAG) Solyc06g060880.2.1 (e_value=0.0) genomi…	2.65	15.96	12
NbS00008947g0002.1	transcript offset:0 AED:0.21 eAED:0.21 QI:0|-1|0|1|-1|1|1|0|186; (*ITAG) Solyc06g084370.1.1 (e_value=1e-16) evidence_code:10F0H0E0IEG genomic_reference:SL2.40ch06 gene_region:45798612-45799007 transcript_region:SL2.40ch06:45798612..45799007+ functional_description:"Unknown Protein (AHRD V1)";	2.06	10.93	4.5
NbS00024135g0003.1	transcript offset:0 AED:0.21 eAED:0.24 QI:0|1|0.66|1|1|1|3|170|353; (*GB) gi|2826769|emb|CAA67119.1| (e_value=9e-173) ACC oxidase [Nicotiana tabacum];; (*SWP) sp|Q43792|ACCO_TOBAC (e_value=4e-173) 1-aminocyclopropane-1-carboxylate oxidase OS=Nicotiana tabacum GN=ACO PE=2 SV=1;; (*TAIR) AT1G05010.1 (e_value=5e-136) | Symbols: EFE, ACO4, EAT1 | ethylene-forming enzyme | chr1:1431419-1432695 REVERSE…	5.01	25.71	15.6
NbS00039920g0013.1	transcript offset:0 AED:0.16 eAED:0.16 QI:0|1|0.75|1|0.33|0.75|4|0|294; (*GB) gi|255560832|ref|XP_002521429.1| (e_value=0.0) conserved hypothetical protein [Ricinus communis];; (*SWP) sp|Q6GQE1|T184C_XENLA (e_value=4e-41) Transmembrane protein 184C OS=Xenopus laevis GN=tmem184c PE=2 SV=1;; (*TAIR) AT4G21570.1 (e_value=1e-162) | Symbols: | Protein of unknown function (DUF300) | chr4:11471126-11472…	14.73	32.21	24
NbS00007101g0012.1	transcript offset:0 AED:0.11 eAED:0.11 QI:0|0.85|0.8|1|1|1|15|492|1014; (*GB) gi|3334200|sp|O49954.1|GCSP_SOLTU (e_value=0.0) RecName: Full=Glycine dehydrogenase [decarboxylating], mitochondrial; AltName: Full=Glycine cleavage system P protein; AltName: Full=Glycine decarboxylase; Flags: Precursor;; (*SWP) sp|O49954|GCSP_SOLTU (e_value=0.0) Glycine dehydrogenase [decarboxylating], mitochondrial O…	12.08	34.28	23.7
NbS00045216g0007.1	transcript offset:28 AED:0.13 eAED:0.13 QI:28|0.5|0|1|0.5|0.33|3|0|493; (*GB) gi|225447606|ref|XP_002272993.1| (e_value=0.0) PREDICTED: uncharacterized protein LOC100246008 [Vitis vinifera];; (*SWP) sp|Q920Q6|MSI2H_MOUSE (e_value=6e-55) RNA-binding protein Musashi homolog 2 OS=Mus musculus GN=Msi2 PE=1 SV=1;; (*TAIR) AT3G07810.1 (e_value=2e-142) | Symbols: | RNA-binding (RRM/RBD/RNP motifs) famil…	6.19	21.28	12.3
NbS00010990g0007.1	transcript offset:0 AED:0.24 eAED:0.24 QI:0|0.84|0.85|1|0.76|0.78|14|394|906; (*GB) gi|296083998|emb|CBI24386.3| (e_value=0.0) unnamed protein product [Vitis vinifera];; (*SWP) sp|Q6PKG0|LARP1_HUMAN (e_value=3e-64) La-related protein 1 OS=Homo sapiens GN=LARP1 PE=1 SV=2;; (*TAIR) AT5G21160.1 (e_value=7e-146) | Symbols: | LA RNA-binding protein | chr5:7199191-7203879 REVERSE LENGTH=826;; (*ITAG) S…	21.51	52.6	22.5
NbS00028185g0010.1	transcript offset:79 AED:0.10 eAED:0.10 QI:79|0.75|0.8|1|1|1|5|105|296; (*GB) gi|1708423|sp|P52579.1|IFRH_TOBAC (e_value=0.0) RecName: Full=Isoflavone reductase homolog A622;; (*SWP) sp|P52579|IFRH_TOBAC (e_value=0.0) Isoflavone reductase homolog A622 OS=Nicotiana tabacum PE=2 SV=1;; (*TAIR) AT4G39230.1 (e_value=4e-132) | Symbols: | NmrA-like negative transcriptional regulator family protein | ch…	73.95	257.98	181.21
NbS00047425g0005.1	transcript offset:0 AED:0.26 eAED:0.26 QI:0|1|0.75|1|1|1|4|0|444; (*TAIR) AT3G51580.1 (e_value=7e-48) | Symbols: | unknown protein; FUNCTIONS IN: molecular_function unknown; INVOLVED IN: biological_process unknown; LOCATED IN: endomembrane system; EXPRESSED IN: 25 plant structures; EXPRESSED DURING: 15 growth stages; Has 1768 Blast hits to 1607 proteins in 294 species: Archae - 2; Bacteria - 552;…	6.19	21.87	14.4
NbS00016689g0006.1	transcript offset:150 AED:0.00 eAED:0.00 QI:150|1|1|1|1|1|2|190|151; (*GB) gi|147858316|emb|CAN81418.1| (e_value=2e-55) hypothetical protein VITISV_035938 [Vitis vinifera];; (*TAIR) AT2G15780.1 (e_value=2e-51) | Symbols: | Cupredoxin superfamily protein | chr2:6873666-6874701 REVERSE LENGTH=257;; (*ITAG) Solyc01g108360.2.1 (e_value=6e-99) genomic_reference:SL2.40ch01 gene_region:87458504-87459478…	1.18	9.16	2.1
NbS00009090g0022.1	transcript offset:0 AED:0.34 eAED:0.34 QI:0|1|0.5|1|1|1|2|126|104; (*GB) gi|351726704|ref|NP_001235088.1| (e_value=4e-55) uncharacterized protein LOC100305929 [Glycine max];; (*SWP) sp|Q42342|CYB51_ARATH (e_value=6e-50) Cytochrome b5 isoform 1 OS=Arabidopsis thaliana GN=At5g53560 PE=1 SV=2;; (*TAIR) AT5G53560.1 (e_value=5e-51) | Symbols: ATB5-A, B5 #2, ATCB5-E, CB5-E | cytochrome B5 isoform E | c…	8.84	35.76	21
NbS00031328g0001.1	transcript offset:0 ; (*GB) gi|356532227|ref|XP_003534675.1| (e_value=2e-26) PREDICTED: uncharacterized protein At5g23160-like [Glycine max];; (*SWP) sp|Q9FMY4|Y5316_ARATH (e_value=5e-26) Uncharacterized protein At5g23160 OS=Arabidopsis thaliana GN=At5g23160 PE=2 SV=1;; (*TAIR) AT5G23160.1 (e_value=4e-27) | Symbols: | unknown protein; BEST Arabidopsis thaliana protein match is: unknown protein (T…	3.83	14.18	6.9
NbS00060054g0001.1	transcript offset:0 AED:0.21 eAED:0.21 QI:0|-1|0|1|-1|1|1|0|353; (*GB) gi|359481956|ref|XP_002277851.2| (e_value=9e-97) PREDICTED: uncharacterized protein LOC100259589 [Vitis vinifera];; (*TAIR) AT3G10040.1 (e_value=3e-75) | Symbols: | sequence-specific DNA binding transcription factors | chr3:3096580-3097875 REVERSE LENGTH=431;; (*ITAG) Solyc09g008830.2.1 (e_value=7e-60) genomic_reference:SL2.40…	2.65	20.98	6.9
NbS00025169g0003.1	transcript offset:0 AED:0.12 eAED:0.12 QI:0|0|0|0.66|1|1|3|0|307; (*GB) gi|19859|emb|CAA38324.1| (e_value=0.0) glucan endo-1,3-beta-glucosidase [Nicotiana tabacum];; (*SWP) sp|P36401|E13H_TOBAC (e_value=0.0) Glucan endo-1,3-beta-glucosidase, acidic isoform PR-Q' OS=Nicotiana tabacum PE=1 SV=1;; (*TAIR) AT3G57270.1 (e_value=3e-99) | Symbols: BG1 | beta-1,3-glucanase 1 | chr3:21191336-21193118 REVE…	0.01	14.18	2.4
NbS00054743g0008.1	transcript offset:64 AED:0.31 eAED:0.31 QI:64|1|1|1|1|1|3|248|177; (*SWP) sp|O82204|RL281_ARATH (e_value=1e-73) 60S ribosomal protein L28-1 OS=Arabidopsis thaliana GN=RPL28A PE=1 SV=1;; (*TAIR) AT2G19730.3 (e_value=1e-74) | Symbols: | Ribosomal L28e protein family | chr2:8511752-8512995 FORWARD LENGTH=143;; (*ITAG) Solyc03g121330.2.1 (e_value=4e-94) genomic_reference:SL2.40ch03 gene_region:635144…	44.49	125	89.71
NbS00001920g0005.1	transcript offset:688 AED:0.41 eAED:0.46 QI:688|0.8|0.83|1|0.4|0.5|6|534|144; (*GB) gi|329025150|gb|AEB71558.1| (e_value=1e-100) synaptobrevin/VAMP-like protein [Solanum chacoense];; (*SWP) sp|Q94AU2|SEC22_ARATH (e_value=2e-98) 25.3 kDa vesicle transport protein OS=Arabidopsis thaliana GN=SEC22 PE=2 SV=1;; (*TAIR) AT1G11890.1 (e_value=2e-99) | Symbols: SEC22, ATSEC22 | Synaptobrevin family protei…	6.19	24.82	18
NbS00058903g0005.1	transcript offset:152 AED:0.10 eAED:0.10 QI:152|0.82|0.83|1|0.94|0.94|18|410|567; (*GB) gi|356567330|ref|XP_003551874.1| (e_value=0.0) PREDICTED: imidazole glycerol phosphate synthase hisHF, chloroplastic [Glycine max];; (*SWP) sp|Q9SZ30|HIS5_ARATH (e_value=0.0) Imidazole glycerol phosphate synthase hisHF, chloroplastic OS=Arabidopsis thaliana GN=At4g26900 PE=1 SV=1;; (*TAIR) AT4G26900.1 (e_value…	12.37	26	23.1
NbS00006272g0027.1	transcript offset:0 AED:0.21 eAED:0.21 QI:0|0.70|0.66|0.94|0.47|0.5|18|302|579; (*GB) gi|350538091|ref|NP_001234326.1| (e_value=0.0) putative 3,4-dihydroxy-2-butanone kinase [Solanum lycopersicum];; (*SWP) sp|O04059|DHBK_SOLLC (e_value=0.0) Putative 3,4-dihydroxy-2-butanone kinase OS=Solanum lycopersicum GN=DHBK PE=2 SV=1;; (*TAIR) AT1G48430.1 (e_value=0.0) | Symbols: | Dihydroxyacetone kinase | …	10.61	26	15.9
NbS00027735g0001.1	transcript offset:0 AED:0.18 eAED:0.18 QI:0|0|0|0.5|1|1|2|0|633; (*GB) gi|123650|sp|P09189.1|HSP7C_PETHY (e_value=0.0) RecName: Full=Heat shock cognate 70 kDa protein;; (*SWP) sp|P09189|HSP7C_PETHY (e_value=0.0) Heat shock cognate 70 kDa protein OS=Petunia hybrida GN=HSP70 PE=2 SV=1;; (*TAIR) AT3G12580.1 (e_value=0.0) | Symbols: HSP70, ATHSP70 | heat shock protein 70 | chr3:3991487-3993689 REVERS…	38.59	107.56	91.81
NbS00040287g0002.1	transcript offset:0 ; (*GB) gi|255566767|ref|XP_002524367.1| (e_value=4e-42) conserved hypothetical protein [Ricinus communis];	8.54	28.07	20.1
NbS00037737g0009.1	transcript offset:0 AED:0.22 eAED:0.22 QI:0|1|0.5|1|1|0.5|2|423|65; (*GB) gi|224082922|ref|XP_002306892.1| (e_value=1e-29) predicted protein [Populus trichocarpa];; (*SWP) sp|Q9FWT2|UBC16_ARATH (e_value=9e-29) Probable ubiquitin-conjugating enzyme E2 16 OS=Arabidopsis thaliana GN=UBC16 PE=2 SV=1;; (*TAIR) AT1G75440.1 (e_value=7e-30) | Symbols: UBC16 | ubiquitin-conjugating enzyme 16 | chr1:283136…	9.72	22.16	12.9
NbS00024833g0201.1	transcript offset:0 AED:0.11 eAED:0.12 QI:0|-1|0|1|-1|1|1|0|229	0.01	22.16	21
NbS00000813g0003.1	transcript offset:168 AED:0.18 eAED:0.18 QI:168|1|0.85|1|1|1|7|300|507; (*GB) gi|350534958|ref|NP_001234424.1| (e_value=0.0) uncharacterized protein LOC543899 [Solanum lycopersicum];; (*SWP) sp|Q9LYT3|TT12_ARATH (e_value=9e-100) Protein TRANSPARENT TESTA 12 OS=Arabidopsis thaliana GN=TT12 PE=2 SV=1;; (*TAIR) AT4G25640.2 (e_value=0.0) | Symbols: DTX35 | detoxifying efflux carrier 35 | chr4:1307657…	6.78	23.05	7.5
NbS00012114g0006.1	transcript offset:116 AED:0.09 eAED:0.09 QI:116|1|1|1|0.77|0.9|10|222|639; (*GB) gi|12539609|gb|AAG59584.1|AF229926_1 (e_value=0.0) pathogen-inducible alpha-dioxygenase [Nicotiana attenuata];; (*TAIR) AT3G01420.1 (e_value=0.0) | Symbols: ALPHA-DOX1, DOX1, DIOX1, PADOX-1 | Peroxidase superfamily protein | chr3:159689-162726 REVERSE LENGTH=639;; (*ITAG) Solyc02g087070.2.1 (e_value=0.0) genomic_refe…	0.01	11.23	2.4
NbS00022474g0013.1	transcript offset:481 AED:0.27 eAED:0.27 QI:481|1|1|1|0.91|0.84|13|622|493; (*SWP) sp|Q3UDW8|HGNAT_MOUSE (e_value=2e-26) Heparan-alpha-glucosaminide N-acetyltransferase OS=Mus musculus GN=Hgsnat PE=1 SV=2;; (*TAIR) AT5G47900.1 (e_value=2e-180) | Symbols: | Protein of unknown function (DUF1624) | chr5:19392408-19394963 FORWARD LENGTH=440;; (*ITAG) Solyc11g040150.1.1 (e_value=0.0) evidence_code:10F…	5.3	23.94	16.8
NbS00007881g0005.1	transcript offset:0 AED:0.36 eAED:0.36 QI:0|0.6|0.5|1|0.6|0.66|6|238|344; (*GB) gi|356500433|ref|XP_003519036.1| (e_value=0.0) PREDICTED: solute carrier family 35 member B1-like [Glycine max];; (*SWP) sp|Q9M9S6|UTR3_ARATH (e_value=0.0) UDP-galactose/UDP-glucose transporter 3 OS=Arabidopsis thaliana GN=UTR3 PE=1 SV=1;; (*TAIR) AT1G14360.1 (e_value=0.0) | Symbols: ATUTR3, UTR3 | UDP-galactose trans…	4.12	19.21	11.1
NbS00030442g0004.1	transcript offset:0 AED:0.08 eAED:0.08 QI:0|0.5|0|1|0|0|3|0|331; (*SWP) sp|O49608|MYB32_ARATH (e_value=1e-52) Transcription factor MYB32 OS=Arabidopsis thaliana GN=MYB32 PE=2 SV=1;; (*TAIR) AT4G28110.1 (e_value=2e-73) | Symbols: AtMYB41, MYB41 | myb domain protein 41 | chr4:13968166-13969384 REVERSE LENGTH=282;; (*ITAG) Solyc07g054840.2.1 (e_value=1e-93) genomic_reference:SL2.40ch07 gene_region:6…	1.47	15.37	12
NbS00003393g0010.1	transcript offset:67 AED:0.02 eAED:0.02 QI:67|1|1|1|1|1|2|76|173; (*GB) gi|224105511|ref|XP_002313837.1| (e_value=4e-55) predicted protein [Populus trichocarpa];; (*TAIR) AT2G15780.1 (e_value=2e-49) | Symbols: | Cupredoxin superfamily protein | chr2:6873666-6874701 REVERSE LENGTH=257;; (*ITAG) Solyc01g108350.2.1 (e_value=1e-107) genomic_reference:SL2.40ch01 gene_region:87454424-87455286 transcrip…	15.32	70.04	33
NbS00027742g0013.1	transcript offset:0 AED:0.00 eAED:0.01 QI:0|1|1|1|1|1|7|309|363; (*GB) gi|77416977|gb|ABA81884.1| (e_value=4e-80) nuclear RNA binding protein-like [Solanum tuberosum];; (*TAIR) AT5G47210.1 (e_value=2e-34) | Symbols: | Hyaluronan / mRNA binding family | chr5:19169222-19171012 REVERSE LENGTH=357;; (*ITAG) Solyc08g007220.2.1 (e_value=5e-63) genomic_reference:SL2.40ch08 gene_region:1786907-1790103 tr…	17.68	37.83	19.5
NbS00000982g0004.1	transcript offset:277 AED:0.18 eAED:0.19 QI:277|0.66|0.71|1|0.66|0.85|7|355|203; (*GB) gi|224066313|ref|XP_002302078.1| (e_value=9e-62) predicted protein [Populus trichocarpa];; (*TAIR) AT5G43680.2 (e_value=2e-36) | Symbols: | unknown protein; EXPRESSED IN: 21 plant structures; EXPRESSED DURING: 13 growth stages. | chr5:17544074-17545354 FORWARD LENGTH=232;; (*ITAG) Solyc04g080950.2.1 (e_value=5e…	0.01	7.09	1.8
NbS00041131g0021.1	transcript offset:0 AED:0.02 eAED:0.02 QI:0|0.85|0.62|1|0.71|0.87|8|446|924; (*GB) gi|377652303|dbj|BAL63045.1| (e_value=0.0) peptidyl serine alpha-galactosyltransferase [Nicotiana tabacum];; (*TAIR) AT3G01720.1 (e_value=0.0) | Symbols: | unknown protein; FUNCTIONS IN: molecular_function unknown; INVOLVED IN: biological_process unknown; LOCATED IN: endomembrane system; EXPRESSED IN: 24 plant stru…	9.13	21.87	21
NbS00002410g0025.1	transcript offset:216 AED:0.01 eAED:0.01 QI:216|1|1|1|1|1|2|456|212; (*GB) gi|299891471|gb|ADJ57588.1| (e_value=2e-91) mitochondrial small heat shock protein [Capsicum annuum];; (*SWP) sp|P11890|HS23C_CHERU (e_value=3e-58) Small heat shock protein, chloroplastic OS=Chenopodium rubrum GN=HSP23 PE=2 SV=1;; (*TAIR) AT5G51440.1 (e_value=2e-53) | Symbols: | HSP20-like chaperones superfamily protein | …	2.95	18.03	9.6
NbS00029252g0012.1	transcript offset:430 AED:0.33 eAED:0.33 QI:430|1|0.91|1|1|1|12|0|342; (*GB) gi|1491641|emb|CAA59170.1| (e_value=0.0) dimethylallyltransferase [Capsicum annuum];; (*SWP) sp|P49351|FPPS1_LUPAL (e_value=0.0) Farnesyl pyrophosphate synthase 1 OS=Lupinus albus GN=FPS1 PE=2 SV=1;; (*TAIR) AT4G17190.1 (e_value=0.0) | Symbols: FPS2 | farnesyl diphosphate synthase 2 | chr4:9648743-9650865 REVERSE LENGTH=…	9.13	31.91	9.3
NbS00010171g0004.1	transcript offset:0 AED:0.08 eAED:0.08 QI:0|0|0.25|0.25|1|1|4|241|200; (*GB) gi|359479516|ref|XP_002275749.2| (e_value=4e-79) PREDICTED: ferredoxin-3, chloroplastic-like isoform 1 [Vitis vinifera];; (*SWP) sp|P27788|FER3_MAIZE (e_value=1e-64) Ferredoxin-3, chloroplastic OS=Zea mays GN=FDX3 PE=2 SV=1;; (*TAIR) AT2G27510.1 (e_value=7e-62) | Symbols: ATFD3, FD3 | ferredoxin 3 | chr2:11758281-1175874…	7.07	29.85	10.2
NbS00015596g0004.1	transcript offset:432 AED:0.05 eAED:0.05 QI:432|1|1|1|0.8|0.81|11|458|428; (*GB) gi|225444161|ref|XP_002270765.1| (e_value=0.0) PREDICTED: UDP-arabinose 4-epimerase 1 [Vitis vinifera];; (*SWP) sp|Q9SA77|ARAE1_ARATH (e_value=0.0) UDP-arabinose 4-epimerase 1 OS=Arabidopsis thaliana GN=MUR4 PE=1 SV=1;; (*TAIR) AT1G30620.2 (e_value=0.0) | Symbols: HSR8, MUR4, UXE1 | NAD(P)-binding Rossmann-fold super…	10.31	33.1	25.5
NbS00007375g0012.1	transcript offset:316 AED:0.18 eAED:0.18 QI:316|0.87|0.82|1|0.93|0.94|17|240|967; (*GB) gi|255559376|ref|XP_002520708.1| (e_value=0.0) conserved hypothetical protein [Ricinus communis];; (*TAIR) AT4G03090.2 (e_value=0.0) | Symbols: | sequence-specific DNA binding;sequence-specific DNA binding transcription factors | chr4:1366495-1370910 REVERSE LENGTH=879;; (*ITAG) Solyc09g074330.2.1 (e_value=0.0…	3.83	15.07	7.5
NbS00026424g0004.1	transcript offset:0 AED:0.29 eAED:0.29 QI:0|0.8|0.72|1|0.7|0.63|11|1512|354; (*GB) gi|224061226|ref|XP_002300379.1| (e_value=3e-132) predicted protein [Populus trichocarpa];; (*SWP) sp|Q94B74|NUDT2_ARATH (e_value=8e-116) Nudix hydrolase 2 OS=Arabidopsis thaliana GN=NUDT2 PE=1 SV=1;; (*TAIR) AT5G47650.1 (e_value=6e-117) | Symbols: ATNUDT2, ATNUDX2, NUDT2 | nudix hydrolase homolog 2 | chr5:19310391…	11.49	26	16.5
NbS00043029g0003.1	transcript offset:38 AED:0.08 eAED:0.08 QI:38|1|1|1|1|1|2|269|475; (*SWP) sp|Q66PF3|UFOG3_FRAAN (e_value=4e-152) Putative UDP-glucose flavonoid 3-O-glucosyltransferase 3 OS=Fragaria ananassa GN=GT3 PE=2 SV=1;; (*TAIR) AT3G21760.1 (e_value=1e-135) | Symbols: HYR1 | UDP-Glycosyltransferase superfamily protein | chr3:7667099-7668556 FORWARD LENGTH=485;; (*ITAG) Solyc09g098080.2.1 (e_value=0.0) genom…	0.01	17.43	10.8
NbS00023720g0012.1	transcript offset:41 AED:0.16 eAED:0.16 QI:41|0.82|0.83|1|0.76|0.72|18|195|743; (*GB) gi|350538549|ref|NP_001234604.1| (e_value=0.0) beta-amyrin synthase [Solanum lycopersicum];; (*SWP) sp|E7DN63|BAMS_SOLLC (e_value=0.0) Beta-amyrin synthase OS=Solanum lycopersicum GN=TTS1 PE=1 SV=1;; (*TAIR) AT1G78950.1 (e_value=0.0) | Symbols: | Terpenoid cyclases family protein | chr1:29684558-29688673 REVERSE…	5.6	32.21	17.1
NbS00017324g0004.1	transcript offset:0 AED:0.13 eAED:0.13 QI:0|0|0|1|0|0|4|0|649; (*GB) gi|209954733|dbj|BAG80557.1| (e_value=0.0) UDP-glucose:glucosyltransferase [Lycium barbarum];; (*SWP) sp|Q5NTH0|UGAT_BELPE (e_value=4e-114) Cyanidin-3-O-glucoside 2-O-glucuronosyltransferase OS=Bellis perennis GN=UGAT PE=1 SV=1;; (*TAIR) AT5G65550.1 (e_value=3e-53) | Symbols: | UDP-Glycosyltransferase superfamily protein | chr5:…	14.73	40.48	36.6
NbS00009094g0011.1	transcript offset:141 AED:0.31 eAED:0.31 QI:141|1|0.83|1|0.8|1|6|240|360; (*GB) gi|224095364|ref|XP_002310382.1| (e_value=6e-152) predicted protein [Populus trichocarpa];; (*SWP) sp|Q4LDF9|OEP37_PEA (e_value=7e-146) Outer envelope pore protein 37, chloroplastic OS=Pisum sativum GN=OEP37 PE=1 SV=1;; (*TAIR) AT2G43950.1 (e_value=5e-138) | Symbols: OEP37, ATOEP37 | chloroplast outer envelope protein…	2.06	9.75	6.6
NbS00003496g0006.1	transcript offset:72 AED:0.01 eAED:0.01 QI:72|1|0.66|1|0|0|3|0|129; (*GB) gi|356513345|ref|XP_003525374.1| (e_value=4e-50) PREDICTED: uncharacterized protein LOC100784242 [Glycine max];; (*TAIR) AT1G01490.2 (e_value=2e-24) | Symbols: | Heavy metal transport/detoxification superfamily protein | chr1:180401-182066 REVERSE LENGTH=177;; (*ITAG) Solyc03g007870.2.1 (e_value=9e-29) genomic_reference:SL2…	9.13	22.16	10.5
NbS00008515g0009.1	transcript offset:199 AED:0.31 eAED:0.31 QI:199|1|1|1|0.8|0.66|6|443|112; (*GB) gi|350538313|ref|NP_001233825.1| (e_value=2e-71) CONSTANS interacting protein 3 [Solanum lycopersicum];; (*SWP) sp|O04287|FKB12_VICFA (e_value=4e-63) Peptidyl-prolyl cis-trans isomerase FKBP12 OS=Vicia faba GN=FKBP12 PE=1 SV=1;; (*TAIR) AT5G64350.1 (e_value=4e-63) | Symbols: FKBP12, ATFKBP12 | FK506-binding protein 12…	99.28	199.76	183.91
NbS00027083g0003.1	transcript offset:99 AED:0.03 eAED:0.03 QI:99|1|1|1|1|1|3|206|595; (*GB) gi|4887010|gb|AAD32141.1|AF123503_1 (e_value=0.0) Nt-gh3 deduced protein [Nicotiana tabacum];; (*SWP) sp|O82333|GH31_ARATH (e_value=0.0) Probable indole-3-acetic acid-amido synthetase GH3.1 OS=Arabidopsis thaliana GN=GH3.1 PE=2 SV=1;; (*TAIR) AT2G14960.1 (e_value=0.0) | Symbols: GH3.1 | Auxin-responsive GH3 family protein | …	19.15	54.37	46.2
NbS00030443g0007.1	transcript offset:0 AED:0.21 eAED:0.21 QI:0|0|0|1|1|1|4|0|390; (*GB) gi|30025966|gb|AAP04522.1| (e_value=0.0) heat shock protein 70 [Nicotiana tabacum];; (*SWP) sp|Q9LHA8|HSP7D_ARATH (e_value=0.0) Heat shock 70 kDa protein 4 OS=Arabidopsis thaliana GN=HSP70-4 PE=1 SV=1;; (*TAIR) AT3G12580.1 (e_value=0.0) | Symbols: HSP70, ATHSP70 | heat shock protein 70 | chr3:3991487-3993689 REVERSE LENGTH=650;;…	13.26	36.05	34.8
NbS00023615g0002.1	transcript offset:0 AED:0.01 eAED:0.02 QI:0|-1|0|1|-1|1|1|0|167; (*GB) gi|358635024|dbj|BAL22345.1| (e_value=3e-86) oxidoreductase [Ipomoea batatas];; (*SWP) sp|Q96323|LDOX_ARATH (e_value=1e-17) Leucoanthocyanidin dioxygenase OS=Arabidopsis thaliana GN=LDOX PE=1 SV=1;; (*TAIR) AT3G13610.1 (e_value=4e-62) | Symbols: | 2-oxoglutarate (2OG) and Fe(II)-dependent oxygenase superfamily protein | chr3:4…	1.18	13.3	2.7

## Sheet: Table S2-K3
GeneID	Description	NCK-TPM	N6H-TPM	N48H-TPM
NbS00001412g0012.1	transcript offset:155 AED:0.02 eAED:0.02 QI:155|0.75|0.6|1|1|1|5|551|485; (*GB) gi|75324707|sp|Q6T7E8.1|PURA_TOBAC (e_value=0.0) RecName: Full=Adenylosuccinate synthetase, chloroplastic; Short=AMPSase; Short=AdSS; AltName: Full=IMP--aspartate ligase; Flags: Precursor;; (*SWP) sp|Q6T7E8|PURA_TOBAC (e_value=0.0) Adenylosuccinate synthetase, chloroplastic OS=Nicotiana tabacum GN=PURA PE=2 SV=1;; (*T…	27.4	31.91	9
NbS00028886g0005.1	transcript offset:0 AED:0.10 eAED:0.11 QI:0|0.75|0.6|1|1|1|5|315|486; (*GB) gi|38096048|gb|AAR10887.1| (e_value=0.0) inosine-5'-phosphate dehydrogenase [Nicotiana tabacum];; (*SWP) sp|Q9SA34|IMDH2_ARATH (e_value=0.0) Inosine-5'-monophosphate dehydrogenase 2 OS=Arabidopsis thaliana GN=At1g16350 PE=2 SV=1;; (*TAIR) AT1G16350.1 (e_value=0.0) | Symbols: | Aldolase-type TIM barrel family protein | chr…	26.81	38.42	19.2
NbS00008242g0016.1	transcript offset:323 AED:0.18 eAED:0.18 QI:323|1|1|1|0.94|0.94|19|430|845; (*GB) gi|350539595|ref|NP_001234465.1| (e_value=0.0) beta-galactosidase precursor [Solanum lycopersicum];; (*SWP) sp|P48980|BGAL_SOLLC (e_value=0.0) Beta-galactosidase OS=Solanum lycopersicum PE=1 SV=1;; (*TAIR) AT3G13750.1 (e_value=0.0) | Symbols: BGAL1 | beta galactosidase 1 | chr3:4511192-4515756 FORWARD LENGTH=847;; (…	10.02	26.6	9.3
NbS00027077g0004.1	transcript offset:70 AED:0.02 eAED:0.02 QI:70|0.5|0.66|1|1|1|3|177|426; (*GB) gi|224116114|ref|XP_002332000.1| (e_value=0.0) predicted protein [Populus trichocarpa];; (*SWP) sp|Q8L868|E1311_ARATH (e_value=2e-124) Glucan endo-1,3-beta-glucosidase 11 OS=Arabidopsis thaliana GN=At1g32860 PE=1 SV=1;; (*TAIR) AT1G30080.1 (e_value=2e-179) | Symbols: | Glycosyl hydrolase superfamily protein | chr1:10551…	2.36	7.68	1.2
NbS00030042g0014.1	transcript offset:0 AED:0.26 eAED:0.26 QI:0|0.93|0.94|1|0.56|0.64|17|411|422; (*GB) gi|350539447|ref|NP_001233882.1| (e_value=0.0) st3 protein [Solanum lycopersicum];; (*SWP) sp|P93051|ERDL7_ARATH (e_value=0.0) Sugar transporter ERD6-like 7 OS=Arabidopsis thaliana GN=At2g48020 PE=2 SV=2;; (*TAIR) AT2G48020.1 (e_value=0.0) | Symbols: | Major facilitator superfamily protein | chr2:19644441-19647007…	14.73	29.55	10.8
NbS00026488g0002.1	transcript offset:0 AED:0.39 eAED:0.39 QI:0|0|0|0.5|1|1|2|0|70; (*GB) gi|296084596|emb|CBI25617.3| (e_value=7e-25) unnamed protein product [Vitis vinifera];; (*SWP) sp|Q5SMI4|RL393_ORYSJ (e_value=4e-26) 60S ribosomal protein L39-3 OS=Oryza sativa subsp. japonica GN=RPL39C PE=3 SV=1;; (*TAIR) AT4G31985.1 (e_value=5e-26) | Symbols: | Ribosomal protein L39 family protein | chr4:15469931-15470366 FOR…	69.23	75.65	11.4
NbS00041580g0010.1	transcript offset:0 AED:0.23 eAED:0.23 QI:0|0.88|0.9|1|1|0.9|10|347|475; (*GB) gi|350538211|ref|NP_001234332.1| (e_value=0.0) P58IPK [Solanum lycopersicum];; (*SWP) sp|Q54M21|DNJC3_DICDI (e_value=4e-50) DnaJ homolog subfamily C member 3 homolog OS=Dictyostelium discoideum GN=dnajc3 PE=3 SV=1;; (*TAIR) AT5G03160.1 (e_value=0.0) | Symbols: ATP58IPK, P58IPK | homolog of mamallian P58IPK | chr5:75028…	8.25	11.23	2.1
NbS00006173g0016.1	transcript offset:0 AED:0.13 eAED:0.13 QI:0|0.4|0.66|1|0.2|0.33|6|338|403; (*SWP) sp|Q9LYT3|TT12_ARATH (e_value=3e-53) Protein TRANSPARENT TESTA 12 OS=Arabidopsis thaliana GN=TT12 PE=2 SV=1;; (*TAIR) AT1G47530.1 (e_value=9e-86) | Symbols: | MATE efflux family protein | chr1:17451724-17454110 FORWARD LENGTH=484;; (*ITAG) Solyc10g051130.1.1 (e_value=1e-166) evidence_code:10F0H1E1IEG genomic_referen…	10.9	22.46	9
NbS00018917g0002.1	transcript offset:0 AED:0.05 eAED:0.05 QI:0|1|0.85|1|1|1|7|438|219; (*GB) gi|358249358|ref|NP_001240041.1| (e_value=1e-121) uncharacterized protein LOC100803404 [Glycine max];; (*SWP) sp|Q93WI0|STR12_ARATH (e_value=2e-92) Rhodanese-like/PpiC domain-containing protein 12 OS=Arabidopsis thaliana GN=At5g19370 PE=2 SV=1;; (*TAIR) AT5G19370.1 (e_value=1e-93) | Symbols: | rhodanese-like domain-containi…	19.15	26	11.7
NbS00061802g0003.1	transcript offset:138 AED:0.03 eAED:0.03 QI:138|1|0.5|1|0|0|2|0|454; (*GB) gi|62241069|dbj|BAD93691.1| (e_value=0.0) malonyltransferase [Nicotiana tabacum];; (*SWP) sp|Q9ZWR8|ANTA_GENTR (e_value=9e-109) Anthocyanin 5-aromatic acyltransferase OS=Gentiana triflora PE=1 SV=1;; (*TAIR) AT5G39090.1 (e_value=7e-72) | Symbols: | HXXXD-type acyl-transferase family protein | chr5:15643612-15644958 FORWARD…	3.54	10.64	2.7
NbS00055738g0004.1	transcript offset:181 AED:0.13 eAED:0.13 QI:181|1|1|1|1|1|5|194|220; (*GB) gi|356502165|ref|XP_003519891.1| (e_value=4e-109) PREDICTED: LOW QUALITY PROTEIN: UPF0483 protein AAEL000016-like [Glycine max];; (*SWP) sp|Q7QBJ0|U483_ANOGA (e_value=3e-19) UPF0483 protein AGAP003155 OS=Anopheles gambiae GN=AGAP003155 PE=3 SV=3;; (*TAIR) AT5G65400.1 (e_value=4e-92) | Symbols: | alpha/beta-Hydrolases super…	96.63	135.05	32.1
NbS00000677g0002.1	transcript offset:0 AED:0.10 eAED:0.10 QI:0|0|0.25|1|1|1|4|688|223; (*GB) gi|358248944|ref|NP_001239711.1| (e_value=6e-71) uncharacterized protein LOC100811024 [Glycine max];; (*SWP) sp|Q9SUT9|RTNLB_ARATH (e_value=1e-64) Reticulon-like protein B2 OS=Arabidopsis thaliana GN=RTNLB2 PE=1 SV=1;; (*TAIR) AT4G11220.1 (e_value=9e-66) | Symbols: BTI2, RTNLB2 | VIRB2-interacting protein 2 | chr4:6838176-6…	64.81	146.87	48.6
NbS00009965g0002.1	transcript offset:0 AED:0.10 eAED:0.10 QI:0|1|0.5|1|0|0|2|71|451; (*GB) gi|147840232|emb|CAN77378.1| (e_value=0.0) hypothetical protein VITISV_043863 [Vitis vinifera];; (*TAIR) AT3G05390.1 (e_value=0.0) | Symbols: | FUNCTIONS IN: molecular_function unknown; INVOLVED IN: biological_process unknown; LOCATED IN: mitochondrion; EXPRESSED IN: 15 plant structures; EXPRESSED DURING: 7 growth stages; CON…	4.12	8.87	1.5
NbS00013560g0006.1	transcript offset:156 AED:0.15 eAED:0.15 QI:156|1|1|1|0.71|0.87|8|366|238; (*SWP) sp|Q9SHC8|VAP12_ARATH (e_value=6e-73) Vesicle-associated protein 1-2 OS=Arabidopsis thaliana GN=PVA12 PE=1 SV=1;; (*TAIR) AT2G45140.1 (e_value=4e-74) | Symbols: PVA12 | plant VAP homolog 12 | chr2:18611029-18612971 FORWARD LENGTH=239;; (*ITAG) Solyc08g078690.2.1 (e_value=7e-84) genomic_reference:SL2.40ch08 gene_regi…	15.02	22.46	6
NbS00021916g0001.1	transcript offset:245 AED:0.00 eAED:0.45 QI:245|0|0.5|1|0|0.5|2|355|69; (*GB) gi|356513423|ref|XP_003525413.1| (e_value=2e-35) PREDICTED: uncharacterized protein LOC100805083 [Glycine max];; (*TAIR) AT3G48660.1 (e_value=5e-35) | Symbols: | Protein of unknown function (DUF 3339) | chr3:18029659-18030133 FORWARD LENGTH=89;; (*ITAG) Solyc03g019700.1.1 (e_value=2e-40) evidence_code:10F0H1E0IEG genomi…	37.41	40.19	18.9
NbS00000701g0002.1	transcript offset:0	2.95	8.87	0.01
NbS00003206g0001.1	transcript offset:0 AED:0.12 eAED:0.12 QI:0|-1|0|1|-1|1|1|0|480; (*GB) gi|225449204|ref|XP_002276050.1| (e_value=0.0) PREDICTED: uncharacterized acetyltransferase At3g50280-like [Vitis vinifera];; (*SWP) sp|Q9FF86|DCR_ARATH (e_value=2e-59) BAHD acyltransferase DCR OS=Arabidopsis thaliana GN=DCR PE=2 SV=1;; (*TAIR) AT2G39980.1 (e_value=0.0) | Symbols: | HXXXD-type acyl-transferase family protein |…	116.66	201.83	54.6
NbS00020337g0011.1	transcript offset:538 AED:0.12 eAED:0.12 QI:538|1|1|1|0.5|0.66|3|568|174; (*GB) gi|296088490|emb|CBI37481.3| (e_value=2e-92) unnamed protein product [Vitis vinifera];; (*SWP) sp|P54847|ACCO3_CUCME (e_value=2e-22) 1-aminocyclopropane-1-carboxylate oxidase 3 OS=Cucumis melo GN=ACO3 PE=2 SV=1;; (*TAIR) AT1G14130.1 (e_value=5e-76) | Symbols: | 2-oxoglutarate (2OG) and Fe(II)-dependent oxygenase super…	5.89	10.64	1.8
NbS00026102g0007.1	transcript offset:124 AED:0.13 eAED:0.13 QI:124|0.75|0.77|1|0.87|0.88|9|302|302; (*GB) gi|269969912|gb|ACZ54945.1| (e_value=6e-150) type 2 histone deacetylase a [Nicotiana tabacum];; (*SWP) sp|Q6V9I6|HDT1_SOLCH (e_value=4e-119) Histone deacetylase HDT1 OS=Solanum chacoense GN=HDT1 PE=2 SV=1;; (*TAIR) AT3G44750.2 (e_value=2e-34) | Symbols: HDA3 | histone deacetylase 3 | chr3:16298045-16299585 FORW…	79.25	89.24	40.8
NbS00034692g0001.1	transcript offset:0 AED:0.05 eAED:0.05 QI:0|0.5|0.33|1|1|1|3|0|250; (*GB) gi|3790355|dbj|BAA33971.1| (e_value=4e-142) chitinase 134 [Nicotiana tabacum];; (*SWP) sp|Q05537|CHID_SOLLC (e_value=2e-127) Basic endochitinase (Fragment) OS=Solanum lycopersicum GN=CHI14 PE=2 SV=1;; (*TAIR) AT3G12500.1 (e_value=2e-101) | Symbols: ATHCHIB, PR3, PR-3, CHI-B, B-CHI, HCHIB | basic chitinase | chr3:3962501-396…	5.01	26.89	4.5
NbS00021628g0018.1	transcript offset:339 AED:0.26 eAED:0.26 QI:339|1|1|1|0.75|0.61|13|1917|252; (*GB) gi|122194125|sp|Q1W375.1|PMM_TOBAC (e_value=0.0) RecName: Full=Phosphomannomutase; AltName: Full=NtPMM;; (*SWP) sp|Q1W375|PMM_TOBAC (e_value=0.0) Phosphomannomutase OS=Nicotiana tabacum PE=2 SV=1;; (*TAIR) AT2G45790.1 (e_value=3e-155) | Symbols: ATPMM, PMM | phosphomannomutase | chr2:18855876-18857753 FORWARD LENGT…	25.34	46.1	21.9
NbS00040806g0002.1	transcript offset:0 AED:0.15 eAED:0.15 QI:0|0|0|1|0|0.5|2|605|121	40.36	46.69	21.3
NbS00016700g0002.1	transcript offset:108 AED:0.02 eAED:0.02 QI:108|1|1|1|1|1|3|179|319; (*GB) gi|224099087|ref|XP_002311369.1| (e_value=3e-100) predicted protein [Populus trichocarpa];; (*SWP) sp|P81391|MYB05_ANTMA (e_value=2e-56) Myb-related protein 305 OS=Antirrhinum majus GN=MYB305 PE=2 SV=1;; (*TAIR) AT5G49620.1 (e_value=4e-85) | Symbols: AtMYB78, MYB78 | myb domain protein 78 | chr5:20137491-20139384 REVERSE L…	2.36	10.05	1.8
NbS00005937g0003.1	transcript offset:0 AED:0.26 eAED:0.26 QI:0|-1|0|1|-1|1|1|0|383; (*GB) gi|51556906|gb|AAT72296.2| (e_value=0.0) microsomal omega-6-desaturase [Nicotiana tabacum];; (*SWP) sp|P48631|FD6E2_SOYBN (e_value=0.0) Omega-6 fatty acid desaturase, endoplasmic reticulum isozyme 2 OS=Glycine max GN=FAD2-2 PE=2 SV=1;; (*TAIR) AT3G12120.2 (e_value=0.0) | Symbols: FAD2 | fatty acid desaturase 2 | chr3:3860592-3…	97.81	174.05	33.9
NbS00005988g0006.1	transcript offset:248 AED:0.37 eAED:0.39 QI:248|0|0.5|1|1|1|2|0|118; (*GB) gi|2497757|sp|Q42952.1|NLTP1_TOBAC (e_value=3e-62) RecName: Full=Non-specific lipid-transfer protein 1; Short=LTP 1; AltName: Full=Pathogenesis-related protein 14; Short=PR-14; Flags: Precursor;; (*SWP) sp|Q42952|NLTP1_TOBAC (e_value=8e-64) Non-specific lipid-transfer protein 1 OS=Nicotiana tabacum GN=LTP1 PE=1 SV=1;; (*TA…	21.21	44.33	14.4
NbS00025441g0005.1	transcript offset:0 AED:0.03 eAED:0.03 QI:0|0|0|1|0|0|2|0|805; (*GB) gi|253740260|gb|ACT34764.1| (e_value=0.0) subtilisin-like protease preproenzyme [Nicotiana tabacum];; (*SWP) sp|O65351|SUBL_ARATH (e_value=5e-176) Subtilisin-like protease OS=Arabidopsis thaliana GN=ARA12 PE=1 SV=1;; (*TAIR) AT5G67090.1 (e_value=0.0) | Symbols: | Subtilisin-like serine endopeptidase family protein | chr5:2677411…	10.31	28.96	6.9
NbS00008892g0001.1	transcript offset:186 AED:0.05 eAED:0.05 QI:186|0.81|0.66|1|0.81|0.75|12|575|335; (*SWP) sp|P55034|PSMD4_ARATH (e_value=6e-60) 26S proteasome non-ATPase regulatory subunit 4 OS=Arabidopsis thaliana GN=MBP1 PE=1 SV=1;; (*TAIR) AT4G38630.1 (e_value=4e-61) | Symbols: RPN10, MCB1, ATMCB1, MBP1 | regulatory particle non-ATPase 10 | chr4:18057357-18059459 REVERSE LENGTH=386;; (*ITAG) Solyc02g083710.2.1…	23.86	40.19	16.8
NbS00036929g0005.1	transcript offset:142 AED:0.01 eAED:0.01 QI:142|1|1|1|1|1|2|132|547; (*GB) gi|255554971|ref|XP_002518523.1| (e_value=0.0) Pectinesterase precursor, putative [Ricinus communis];; (*SWP) sp|Q1JPL7|PME18_ARATH (e_value=0.0) Pectinesterase/pectinesterase inhibitor 18 OS=Arabidopsis thaliana GN=PME18 PE=1 SV=3;; (*TAIR) AT1G11580.1 (e_value=0.0) | Symbols: ATPMEPCRA, PMEPCRA | methylesterase PCR A | c…	108.12	127.07	54.6
NbS00039106g0001.1	transcript offset:204 ; (*GB) gi|109675118|gb|ABG37021.1| (e_value=1e-100) aspartic protease [Nicotiana tabacum];; (*SWP) sp|O04057|ASPR_CUCPE (e_value=5e-76) Aspartic proteinase OS=Cucurbita pepo PE=2 SV=1;; (*TAIR) AT1G11910.1 (e_value=3e-78) | Symbols: APA1, ATAPA1 | aspartic proteinase A1 | chr1:4017119-4019874 REVERSE LENGTH=506;; (*ITAG) Solyc07g051850.2.1 (e_value=2e-93) genomic_reference:…	77.19	101.65	26.7
NbS00018872g0004.1	transcript offset:19 AED:0.03 eAED:0.03 QI:19|1|1|1|0.71|0.62|8|408|508; (*GB) gi|255545648|ref|XP_002513884.1| (e_value=0.0) conserved hypothetical protein [Ricinus communis];; (*SWP) sp|Q5B5X8|EXGA_EMENI (e_value=3e-39) Probable glucan 1,3-beta-glucosidase A OS=Emericella nidulans (strain FGSC A4 / ATCC 38163 / CBS 112.46 / NRRL 194 / M139) GN=exgA PE=3 SV=2;; (*ITAG) Solyc12g056960.1.1 (e_valu…	10.31	29.26	8.4
NbS00006322g0005.1	transcript offset:152 AED:0.10 eAED:0.10 QI:152|0.81|0.75|1|0.72|0.66|12|324|372; (*SWP) sp|P32260|CYSKP_SPIOL (e_value=1e-133) Cysteine synthase, chloroplastic/chromoplastic OS=Spinacia oleracea GN=CYSK PE=1 SV=2;; (*TAIR) AT3G61440.1 (e_value=0.0) | Symbols: ATCYSC1, ARATH;BSAS3;1, CYSC1 | cysteine synthase C1 | chr3:22735885-22737792 FORWARD LENGTH=368;; (*ITAG) Solyc01g094790.2.1 (e_value=0.0…	12.37	30.14	12
NbS00042641g0002.1	transcript offset:0 AED:0.21 eAED:0.21 QI:0|0.8|0.66|1|1|1|6|0|301; (*GB) gi|77999263|gb|ABB16978.1| (e_value=5e-150) salt tolerance protein 5-like protein [Solanum tuberosum];; (*SWP) sp|Q5ZIN1|NUDC_CHICK (e_value=3e-67) Nuclear migration protein nudC OS=Gallus gallus GN=NUDC PE=2 SV=1;; (*TAIR) AT5G53400.1 (e_value=2e-102) | Symbols: BOB1 | HSP20-like chaperones superfamily protein | chr5:21661…	26.51	31.03	9
NbC24154579g0002.1	transcript offset:11 AED:0.07 eAED:0.11 QI:11|-1|0|1|-1|0|1|0|94; (*SWP) sp|O04009|DCAM_TOBAC (e_value=2e-55) S-adenosylmethionine decarboxylase proenzyme OS=Nicotiana tabacum GN=SAMDC PE=2 SV=1;; (*TAIR) AT3G25570.2 (e_value=3e-21) | Symbols: | Adenosylmethionine decarboxylase family protein | chr3:9287413-9288462 REVERSE LENGTH=349;; (*ITAG) Solyc05g010420.1.1 (e_value=2e-50) evidence_code:10F1…	723.84	898.93	362.73
NbS00058848g0003.1	transcript offset:24 AED:0.25 eAED:0.25 QI:24|1|0.5|1|1|1|2|0|284; (*SWP) sp|Q7FAE1|MOMAS_ORYSJ (e_value=6e-70) Momilactone A synthase OS=Oryza sativa subsp. japonica GN=Os04g0179200 PE=2 SV=1;; (*TAIR) AT1G52340.1 (e_value=1e-68) | Symbols: ABA2, SIS4, GIN1, SDR1, ISI4, SRE1, ATABA2, ATSDR1 | NAD(P)-binding Rossmann-fold superfamily protein | chr1:19489997-19491527 REVERSE LENGTH=285;; (*ITAG) S…	19.74	91.31	11.4
NbS00009154g0016.1	transcript offset:0 AED:0.04 eAED:0.04 QI:0|1|1|1|1|1|3|256|400; (*GB) gi|224119206|ref|XP_002331255.1| (e_value=2e-62) predicted protein [Populus trichocarpa];; (*TAIR) AT5G15780.1 (e_value=2e-42) | Symbols: | Pollen Ole e 1 allergen and extensin family protein | chr5:5144898-5146297 REVERSE LENGTH=401;; (*ITAG) Solyc02g089250.2.1 (e_value=1e-124) genomic_reference:SL2.40ch02 gene_region:4569521…	51.56	104.61	29.1
NbS00007456g0005.1	transcript offset:0 AED:0.15 eAED:0.15 QI:0|0.5|0.66|1|1|1|3|85|163; (*GB) gi|349891782|gb|AEQ20672.1| (e_value=3e-71) PIP2;1 [Karelinia caspia];; (*SWP) sp|Q9ATM6|PIP24_MAIZE (e_value=2e-66) Aquaporin PIP2-4 OS=Zea mays GN=PIP2-4 PE=1 SV=1;; (*TAIR) AT3G53420.2 (e_value=1e-65) | Symbols: PIP2A, PIP2, PIP2;1 | plasma membrane intrinsic protein 2A | chr3:19803906-19805454 REVERSE LENGTH=287;; (*IT…	17.68	39.01	11.1
NbS00019935g0008.1	transcript offset:0 AED:0.24 eAED:0.25 QI:0|0.65|0.66|1|0.65|0.80|21|0|676; (*GB) gi|225433227|ref|XP_002281958.1| (e_value=0.0) PREDICTED: uncharacterized protein LOC100249441 [Vitis vinifera];; (*SWP) sp|P0A9H7|CFA_ECOLI (e_value=2e-14) Cyclopropane-fatty-acyl-phospholipid synthase OS=Escherichia coli (strain K12) GN=cfa PE=1 SV=2;; (*TAIR) AT3G23530.1 (e_value=4e-172) | Symbols: | Cyclopropane…	7.66	18.03	5.7
NbS00029353g0017.1	transcript offset:0 AED:0.10 eAED:0.10 QI:0|0.33|0|1|0|0.25|4|0|305; (*GB) gi|296080969|emb|CBI18601.3| (e_value=5e-131) unnamed protein product [Vitis vinifera];; (*TAIR) AT1G54890.1 (e_value=1e-112) | Symbols: | Late embryogenesis abundant (LEA) protein-related | chr1:20463107-20464407 FORWARD LENGTH=347;; (*ITAG) Solyc02g078930.1.1 (e_value=7e-169) evidence_code:10F0H1E0IEG genomic_reference:S…	1.77	8.57	0.6
NbS00028165g0004.1	transcript offset:0 AED:0.02 eAED:0.03 QI:0|-1|0|1|-1|1|1|0|71; (*ITAG) Solyc03g119180.1.1 (e_value=3e-28) evidence_code:10F0H0E0IEG genomic_reference:SL2.40ch03 gene_region:61910021-61910245 transcript_region:SL2.40ch03:61910021..61910245- functional_description:"Unknown Protein (AHRD V1)";	18.27	19.5	5.4
NbS00017839g0004.1	transcript offset:51 AED:0.14 eAED:0.14 QI:51|0.90|0.83|1|0.72|0.58|12|116|598; (*GB) gi|255549068|ref|XP_002515590.1| (e_value=0.0) sulfate transporter, putative [Ricinus communis];; (*SWP) sp|Q94LW6|SUT35_ARATH (e_value=0.0) Probable sulfate transporter 3.5 OS=Arabidopsis thaliana GN=SULTR3;5 PE=2 SV=1;; (*TAIR) AT5G19600.1 (e_value=0.0) | Symbols: SULTR3;5 | sulfate transporter 3;5 | chr5:6613…	60.39	62.06	18.6
NbS00048884g0003.1	transcript offset:60 AED:0.17 eAED:0.17 QI:60|1|1|1|1|1|4|289|123; (*GB) gi|350539055|ref|NP_001234116.1| (e_value=1e-76) similar to 60S ribosomal protein L35 [Solanum lycopersicum];; (*SWP) sp|Q9M5L0|RL35_EUPES (e_value=1e-74) 60S ribosomal protein L35 OS=Euphorbia esula GN=RPL35 PE=2 SV=1;; (*TAIR) AT5G02610.1 (e_value=3e-75) | Symbols: | Ribosomal L29 family protein | chr5:587611-588547 FORWAR…	141.11	157.21	75.61
NbS00024751g0006.1	transcript offset:0 AED:0.29 eAED:0.29 QI:0|0|0|0.85|0.5|0.28|7|0|496; (*GB) gi|108864705|gb|ABG22608.1| (e_value=0.0) Heat shock cognate 70 kDa protein, putative, expressed [Oryza sativa Japonica Group];; (*SWP) sp|P27322|HSP72_SOLLC (e_value=0.0) Heat shock cognate 70 kDa protein 2 OS=Solanum lycopersicum GN=HSC-2 PE=2 SV=1;; (*TAIR) AT3G12580.1 (e_value=0.0) | Symbols: HSP70, ATHSP70 | heat sh…	162.03	191.19	73.21
NbS00021595g0010.1	transcript offset:239 AED:0.06 eAED:0.08 QI:239|0.5|0.8|1|0.25|0.6|5|271|220; (*GB) gi|298201211|gb|ADI60301.1| (e_value=6e-79) ER luminal protein receptor 2b [Nicotiana benthamiana];; (*SWP) sp|Q9ZTN2|ERD2_PETHY (e_value=7e-68) ER lumen protein retaining receptor OS=Petunia hybrida GN=ERD2 PE=2 SV=1;; (*TAIR) AT3G25040.1 (e_value=6e-69) | Symbols: ERD2B | endoplasmic reticulum retention defectiv…	37.71	46.69	14.4
NbS00007569g0004.1	transcript offset:0 AED:0.23 eAED:0.23 QI:0|-1|0|1|-1|1|1|0|89; (*GB) gi|224130486|ref|XP_002320849.1| (e_value=5e-34) predicted protein [Populus trichocarpa];; (*TAIR) AT5G41761.1 (e_value=5e-23) | Symbols: | unknown protein; FUNCTIONS IN: molecular_function unknown; INVOLVED IN: biological_process unknown; LOCATED IN: cellular_component unknown; BEST Arabidopsis thaliana protein match is: unkno…	99.87	189.13	89.71
NbS00001970g0004.1	transcript offset:0 AED:0.12 eAED:0.12 QI:0|1|0.8|1|1|1|5|253|296; (*GB) gi|82400118|gb|ABB72798.1| (e_value=3e-171) 40S ribosomal protein S4-like protein [Solanum tuberosum];; (*SWP) sp|P46300|RS4_SOLTU (e_value=1e-172) 40S ribosomal protein S4 OS=Solanum tuberosum GN=RPS4 PE=2 SV=1;; (*TAIR) AT5G07090.1 (e_value=2e-166) | Symbols: | Ribosomal protein S4 (RPS4A) family protein | chr5:2202410-220…	334.96	412.23	104.41
NbS00002211g0017.1	transcript offset:248 AED:0.06 eAED:0.06 QI:248|0.71|0.73|1|0.71|0.66|15|273|619; (*SWP) sp|Q8GZB6|SUVH4_ARATH (e_value=0.0) Histone-lysine N-methyltransferase, H3 lysine-9 specific SUVH4 OS=Arabidopsis thaliana GN=SUVH4 PE=1 SV=2;; (*TAIR) AT5G13960.1 (e_value=0.0) | Symbols: SUVH4, KYP, SDG33 | SU(VAR)3-9 homolog 4 | chr5:4501688-4505979 FORWARD LENGTH=624;; (*ITAG) Solyc02g094520.2.1 (e_value=…	19.44	23.94	10.2
NbS00033749g0003.1	transcript offset:0 AED:0.19 eAED:0.19 QI:0|-1|0|1|-1|1|1|0|290; (*GB) gi|225464848|ref|XP_002271636.1| (e_value=3e-133) PREDICTED: probable CCR4-associated factor 1 homolog 9-like [Vitis vinifera];; (*SWP) sp|Q9LXM2|CAF1I_ARATH (e_value=2e-125) Probable CCR4-associated factor 1 homolog 9 OS=Arabidopsis thaliana GN=CAF1-9 PE=2 SV=1;; (*TAIR) AT3G44260.1 (e_value=1e-126) | Symbols: | Polynucleotid…	44.49	53.49	19.5
NbS00011316g0121.1	transcript offset:318 AED:0.05 eAED:0.05 QI:318|0.78|0.6|1|0.78|0.86|15|433|595	4.71	11.82	2.1
NbS00006730g0008.1	transcript offset:0 AED:0.08 eAED:0.09 QI:0|0.66|0.7|1|0.22|0.3|10|81|1084; (*GB) gi|224142425|ref|XP_002324558.1| (e_value=0.0) predicted protein [Populus trichocarpa];; (*SWP) sp|O64793|Y1675_ARATH (e_value=3e-108) G-type lectin S-receptor-like serine/threonine-protein kinase At1g67520 OS=Arabidopsis thaliana GN=At1g67520 PE=2 SV=3;; (*TAIR) AT3G16030.1 (e_value=2e-108) | Symbols: CES101 | lect…	41.54	72.1	10.8
NbS00023314g0012.1	transcript offset:324 AED:0.08 eAED:0.08 QI:324|1|1|1|0.9|1|11|785|552; (*GB) gi|8439543|gb|AAF74982.1|AF082892_1 (e_value=0.0) cystathionine gamma-synthase isoform 2 [Solanum tuberosum];; (*SWP) sp|P55217|METB_ARATH (e_value=0.0) Cystathionine gamma-synthase, chloroplastic OS=Arabidopsis thaliana GN=CGS1 PE=2 SV=3;; (*TAIR) AT3G01120.1 (e_value=0.0) | Symbols: MTO1, CGS, ATCYS1, CGS1 | Pyridoxal…	94.86	192.08	91.51
NbS00009603g0115.1	transcript offset:0 AED:0.20 eAED:0.20 QI:0|0.66|0.57|0.71|0.83|0.57|7|0|262	30.93	59.99	21
NbS00031903g0002.1	transcript offset:0 AED:0.26 eAED:0.26 QI:0|-1|0|1|-1|1|1|0|301; (*GB) gi|225451024|ref|XP_002284899.1| (e_value=1e-72) PREDICTED: E3 ubiquitin-protein ligase ATL6 isoform 1 [Vitis vinifera];; (*SWP) sp|Q8LGA5|ATL31_ARATH (e_value=5e-56) E3 ubiquitin-protein ligase ATL31 OS=Arabidopsis thaliana GN=ATL31 PE=1 SV=2;; (*TAIR) AT5G27420.1 (e_value=4e-57) | Symbols: CNI1, ATL31 | carbon/nitrogen insen…	12.08	15.96	5.7
NbS00010078g0005.1	transcript offset:166 AED:0.01 eAED:0.01 QI:166|1|1|1|1|1|3|449|265; (*GB) gi|3790355|dbj|BAA33971.1| (e_value=0.0) chitinase 134 [Nicotiana tabacum];; (*SWP) sp|Q05537|CHID_SOLLC (e_value=1e-156) Basic endochitinase (Fragment) OS=Solanum lycopersicum GN=CHI14 PE=2 SV=1;; (*TAIR) AT3G12500.1 (e_value=2e-125) | Symbols: ATHCHIB, PR3, PR-3, CHI-B, B-CHI, HCHIB | basic chitinase | chr3:3962501-39639…	28.58	126.77	20.4
NbS00014696g0002.1	transcript offset:0 AED:0.27 eAED:0.27 QI:0|-1|0|1|-1|1|1|0|123; (*GB) gi|16903206|gb|AAL27855.1| (e_value=4e-38) lipid transfer protein precursor [Davidia involucrata];; (*SWP) sp|Q9M5X7|NLTP_MALDO (e_value=1e-34) Non-specific lipid-transfer protein OS=Malus domestica GN=MALD3 PE=1 SV=1;; (*TAIR) AT5G59320.1 (e_value=1e-28) | Symbols: LTP3 | lipid transfer protein 3 | chr5:23929051-23929492 FORW…	48.61	74.17	36.9
NbS00039202g0008.1	transcript offset:0 AED:0.42 eAED:0.48 QI:0|0|0|0.66|1|1|3|0|201; (*GB) gi|359488543|ref|XP_002278038.2| (e_value=1e-65) PREDICTED: uncharacterized protein LOC100244618 [Vitis vinifera];; (*TAIR) AT3G26670.3 (e_value=5e-66) | Symbols: | Protein of unknown function (DUF803) | chr3:9798236-9800562 REVERSE LENGTH=441;; (*ITAG) Solyc01g086730.2.1 (e_value=2e-84) genomic_reference:SL2.40ch01 gene_regi…	0.88	5.32	0.01
NbS00005980g0223.1	transcript offset:157 AED:0.05 eAED:0.05 QI:157|1|1|1|0.9|0.81|11|245|479	60.69	120.27	56.7
NbS00013552g0018.1	transcript offset:168 AED:0.23 eAED:0.23 QI:168|1|1|1|0.83|0.71|7|2419|291; (*SWP) sp|Q9KG32|Y283_BACHD (e_value=5e-68) Uncharacterized isomerase BH0283 OS=Bacillus halodurans (strain ATCC BAA-125 / DSM 18197 / FERM 7344 / JCM 9153 / C-125) GN=BH0283 PE=3 SV=1;; (*TAIR) AT4G02860.1 (e_value=7e-120) | Symbols: | Phenazine biosynthesis PhzC/PhzF protein | chr4:1268952-1270508 REVERSE LENGTH=313;; (…	27.99	41.08	8.1
NbS00051991g0005.1	transcript offset:341 AED:0.11 eAED:0.11 QI:341|0.87|0.88|1|1|1|9|310|518; (*GB) gi|57920902|gb|AAS90324.2| (e_value=0.0) 3-dehydroquinate dehydratase / shikimate dehydrogenase isoform 2 [Nicotiana tabacum];; (*SWP) sp|Q9SQT8|DHQSD_ARATH (e_value=4e-143) Bifunctional 3-dehydroquinate dehydratase/shikimate dehydrogenase, chloroplastic OS=Arabidopsis thaliana GN=EMB3004 PE=1 SV=1;; (*TAIR) AT3G0635…	4.12	7.68	1.2
NbS00010982g0109.1	transcript offset:0 AED:0.10 eAED:0.14 QI:0|0.25|0.2|1|0.25|0.4|5|483|798	7.66	24.23	1.2
NbS00025648g0007.1	transcript offset:177 AED:0.18 eAED:0.18 QI:177|0.8|0.66|1|0.4|0.33|6|314|365; (*GB) gi|225434550|ref|XP_002277229.1| (e_value=0.0) PREDICTED: uncharacterized protein LOC100263882 [Vitis vinifera];; (*TAIR) AT5G58600.1 (e_value=5e-152) | Symbols: PMR5, TBL44 | Plant protein of unknown function (DUF828) | chr5:23683944-23685679 REVERSE LENGTH=402;; (*ITAG) Solyc06g007170.2.1 (e_value=0.0) genomic_…	26.81	39.6	13.2
NbS00051898g0009.1	transcript offset:48 AED:0.13 eAED:0.21 QI:48|0.6|0.66|1|0.6|0.83|6|0|213; (*GB) gi|146216710|gb|ABQ10557.1| (e_value=7e-60) leucine-rich repeat protein [Nicotiana tabacum];; (*SWP) sp|Q94AG2|SERK1_ARATH (e_value=8e-36) Somatic embryogenesis receptor kinase 1 OS=Arabidopsis thaliana GN=SERK1 PE=1 SV=2;; (*TAIR) AT1G71830.1 (e_value=6e-37) | Symbols: SERK1, ATSERK1 | somatic embryogenesis receptor…	100.75	237.88	91.51
NbS00007737g0010.1	transcript offset:150 AED:0.06 eAED:0.06 QI:150|1|1|1|1|1|4|281|255; (*GB) gi|15778152|dbj|BAB68526.1| (e_value=0.0) 14-3-3 protein [Nicotiana tabacum];; (*SWP) sp|O49995|1433B_TOBAC (e_value=0.0) 14-3-3-like protein B OS=Nicotiana tabacum PE=2 SV=1;; (*TAIR) AT1G78300.1 (e_value=5e-163) | Symbols: GRF2, 14-3-3OMEGA, GF14 OMEGA | general regulatory factor 2 | chr1:29461883-29463052 FORWARD LENGTH…	158.5	277.48	121.51
NbS00005559g0005.1	transcript offset:278 AED:0.18 eAED:0.18 QI:278|0.8|0.75|0.93|0.86|0.75|16|0|1248; (*SWP) sp|Q43846|SSY3_SOLTU (e_value=0.0) Soluble starch synthase 3, chloroplastic/amyloplastic OS=Solanum tuberosum GN=SS3 PE=1 SV=1;; (*TAIR) AT1G11720.2 (e_value=0.0) | Symbols: SS3 | starch synthase 3 | chr1:3951597-3956840 FORWARD LENGTH=1094;; (*ITAG) Solyc02g080570.2.1 (e_value=0.0) genomic_reference:SL2.40c…	28.87	50.53	23.7
NbS00052493g0005.1	transcript offset:0 AED:0.16 eAED:0.21 QI:0|0|0|1|0|0.33|3|0|171; (*GB) gi|58200407|gb|AAW66459.1| (e_value=5e-50) WRKY transcription factor-b [Capsicum annuum];; (*SWP) sp|Q9FYA2|WRK75_ARATH (e_value=7e-35) Probable WRKY transcription factor 75 OS=Arabidopsis thaliana GN=WRKY75 PE=2 SV=1;; (*TAIR) AT5G13080.1 (e_value=5e-36) | Symbols: WRKY75, ATWRKY75 | WRKY DNA-binding protein 75 | chr5:414992…	3.83	21.87	2.4
NbS00025372g0005.1	transcript offset:189 AED:0.14 eAED:0.14 QI:189|0.9|1|1|1|1|11|249|477; (*GB) gi|350537433|ref|NP_001234549.1| (e_value=0.0) phosphoethanolamine N-methyltransferase [Solanum lycopersicum];; (*SWP) sp|Q9M571|PEAMT_SPIOL (e_value=0.0) Phosphoethanolamine N-methyltransferase OS=Spinacia oleracea GN=PEAMT PE=1 SV=1;; (*TAIR) AT3G18000.1 (e_value=0.0) | Symbols: NMT1, XPL1, PEAMT | S-adenosyl-L-methio…	20.03	24.53	4.5
NbS00014364g0023.1	transcript offset:739 AED:0.04 eAED:0.04 QI:739|1|1|1|1|1|2|179|258; (*GB) gi|85068644|gb|ABC69402.1| (e_value=0.0) CYP71D5v2 [Nicotiana tabacum];; (*SWP) sp|Q94FM7|C71DK_TOBAC (e_value=1e-112) 5-epiaristolochene 1,3-dihydroxylase OS=Nicotiana tabacum GN=CYP71D20 PE=1 SV=2;; (*TAIR) AT3G26300.1 (e_value=2e-69) | Symbols: CYP71B34 | cytochrome P450, family 71, subfamily B, polypeptide 34 | chr3:96…	1.47	10.05	0.01
NbS00017744g0004.1	transcript offset:0 AED:0.15 eAED:0.15 QI:0|1|0.75|1|1|1|4|480|641; (*GB) gi|29468498|gb|AAO85554.1| (e_value=0.0) 3-hydroxy-3-methylglutaryl-CoA reductase [Nicotiana attenuata];; (*SWP) sp|Q01559|HMDH_NICSY (e_value=0.0) 3-hydroxy-3-methylglutaryl-coenzyme A reductase OS=Nicotiana sylvestris GN=HMGR PE=2 SV=1;; (*TAIR) AT1G76490.1 (e_value=0.0) | Symbols: HMG1, HMGR1, AtHMGR1 | hydroxy methylglu…	162.92	287.82	125.71
NbS00004391g0017.1	transcript offset:0 AED:0.06 eAED:0.06 QI:0|1|0.33|1|1|1|3|0|370; (*GB) gi|224109078|ref|XP_002315075.1| (e_value=4e-142) ZIP transporter [Populus trichocarpa];; (*SWP) sp|O81123|ZIP1_ARATH (e_value=4e-117) Zinc transporter 1 OS=Arabidopsis thaliana GN=ZIP1 PE=2 SV=1;; (*TAIR) AT3G12750.1 (e_value=3e-118) | Symbols: ZIP1 | zinc transporter 1 precursor | chr3:4051950-4053156 REVERSE LENGTH=355;; (…	13.26	25.71	2.7
NbS00059091g0006.1	transcript offset:84 AED:0.08 eAED:0.08 QI:84|1|1|1|1|1|5|245|535; (*GB) gi|114193|sp|P27608.1|AROF_TOBAC (e_value=0.0) RecName: Full=Phospho-2-dehydro-3-deoxyheptonate aldolase 1, chloroplastic; AltName: Full=3-deoxy-D-arabino-heptulosonate 7-phosphate synthase 1; AltName: Full=DAHP synthase 1; AltName: Full=Phospho-2-keto-3-deoxyheptonate aldolase 1; Flags: Precursor;; (*SWP) sp|P27608|AROF_TOB…	233.62	473.99	202.21
NbS00007226g0014.1	transcript offset:0 AED:0.10 eAED:0.10 QI:0|0.6|0.66|1|0|0.16|6|263|472; (*SWP) sp|Q9SX98|LHTL8_ARATH (e_value=8e-160) Lysine histidine transporter-like 8 OS=Arabidopsis thaliana GN=AATL1 PE=1 SV=1;; (*TAIR) AT1G47670.1 (e_value=6e-161) | Symbols: | Transmembrane amino acid transporter family protein | chr1:17536834-17539486 REVERSE LENGTH=519;; (*ITAG) Solyc04g082220.1.1 (e_value=0.0) evidence_c…	2.65	7.39	0.01
NbS00060742g0001.1	transcript offset:0 AED:0.22 eAED:0.22 QI:0|-1|0|1|-1|1|1|0|203; (*ITAG) Solyc07g043250.1.1 (e_value=8e-19) evidence_code:10F1H0E1IEG genomic_reference:SL2.40ch07 gene_region:54233378-54233860 transcript_region:SL2.40ch07:54233378..54233860- functional_description:"Unknown Protein (AHRD V1); contains Interpro domain(s) IPR008889 VQ ";	34.17	36.64	15
NbS00015671g0004.1	transcript offset:100 AED:0.14 eAED:0.14 QI:100|0.9|0.90|1|0.6|0.45|11|247|582; (*GB) gi|147860393|emb|CAN82572.1| (e_value=0.0) hypothetical protein VITISV_016119 [Vitis vinifera];; (*SWP) sp|Q9SE94|MTHR1_MAIZE (e_value=0.0) Methylenetetrahydrofolate reductase 1 OS=Zea mays PE=2 SV=1;; (*TAIR) AT2G44160.1 (e_value=0.0) | Symbols: MTHFR2 | methylenetetrahydrofolate reductase 2 | chr2:18262301-182…	227.14	273.34	113.11
NbS00005981g0122.1	transcript offset:0 AED:0.07 eAED:0.10 QI:0|0.8|0.72|1|0.8|0.54|11|332|900	33.29	33.39	15.3
NbS00053961g0017.1	transcript offset:0 AED:0.15 eAED:0.15 QI:0|0.76|0.70|1|0.80|0.74|27|2928|1578; (*GB) gi|899344|emb|CAA58859.1| (e_value=0.0) lipoxygenase [Nicotiana tabacum];; (*SWP) sp|Q43191|LOX15_SOLTU (e_value=0.0) Probable linoleate 9S-lipoxygenase 5 OS=Solanum tuberosum GN=LOX1.5 PE=2 SV=1;; (*TAIR) AT1G55020.1 (e_value=0.0) | Symbols: LOX1, ATLOX1 | lipoxygenase 1 | chr1:20525798-20530143 FORWARD LENGTH=…	27.1	100.18	18.9
NbS00031296g0007.1	transcript offset:157 AED:0.09 eAED:0.09 QI:157|1|1|1|1|1|12|365|340; (*GB) gi|51949802|gb|AAU14833.1| (e_value=0.0) adenosine kinase isoform 2S [Nicotiana tabacum];; (*SWP) sp|Q9LZG0|ADK2_ARATH (e_value=0.0) Adenosine kinase 2 OS=Arabidopsis thaliana GN=ADK2 PE=1 SV=1;; (*TAIR) AT5G03300.1 (e_value=0.0) | Symbols: ADK2 | adenosine kinase 2 | chr5:796573-798997 FORWARD LENGTH=345;; (*ITAG) Solyc1…	41.24	67.08	28.2
NbS00038868g0001.1	transcript offset:0 AED:0.27 eAED:0.27 QI:0|-1|0|1|-1|1|1|0|66; (*ITAG) Solyc07g054810.1.1 (e_value=6e-20) evidence_code:10F1H0E1IEG genomic_reference:SL2.40ch07 gene_region:60316175-60316363 transcript_region:SL2.40ch07:60316175..60316363+ functional_description:"Unknown Protein (AHRD V1)";	37.41	54.96	26.4
NbS00001415g0020.1	transcript offset:80 AED:0.10 eAED:0.10 QI:80|0.92|1|1|0.84|0.71|14|213|431; (*SWP) sp|O22718|ACLA2_ARATH (e_value=0.0) ATP-citrate synthase alpha chain protein 2 OS=Arabidopsis thaliana GN=ACLA-2 PE=2 SV=1;; (*TAIR) AT1G60810.1 (e_value=0.0) | Symbols: ACLA-2 | ATP-citrate lyase A-2 | chr1:22388691-22390993 REVERSE LENGTH=423;; (*ITAG) Solyc05g005160.2.1 (e_value=0.0) genomic_reference:SL2.40ch0…	25.63	43.44	17.7
NbS00050921g0012.1	transcript offset:0 AED:0.26 eAED:0.28 QI:0|0.33|0.25|1|0.66|0|4|0|486; (*GB) gi|359488751|ref|XP_003633812.1| (e_value=3e-178) PREDICTED: probable peptide/nitrate transporter At5g14940-like [Vitis vinifera];; (*SWP) sp|Q9LFR1|PTR50_ARATH (e_value=7e-153) Probable peptide/nitrate transporter At5g14940 OS=Arabidopsis thaliana GN=At5g14940 PE=2 SV=1;; (*TAIR) AT5G14940.1 (e_value=5e-154) | Symbols:…	38	42.85	20.7
NbS00017309g0013.1	transcript offset:0 AED:0.18 eAED:0.18 QI:0|0.83|0.85|1|0.66|0.85|7|201|272; (*GB) gi|77999273|gb|ABB16983.1| (e_value=6e-133) unknown [Solanum tuberosum];; (*SWP) sp|Q6UNT2|RL5_CUCSA (e_value=3e-127) 60S ribosomal protein L5 OS=Cucumis sativus GN=RPL5 PE=2 SV=1;; (*TAIR) AT3G25520.1 (e_value=2e-125) | Symbols: ATL5, PGY3, OLI5, RPL5A | ribosomal protein L5 | chr3:9269573-9271327 REVERSE LENGTH=3…	27.1	28.66	11.4
NbS00028487g0009.1	transcript offset:378 AED:0.19 eAED:0.19 QI:378|1|1|1|0.78|0.85|20|273|599; (*GB) gi|225462064|ref|XP_002276057.1| (e_value=0.0) PREDICTED: probable RNA polymerase II transcription factor B subunit 1-1 [Vitis vinifera];; (*SWP) sp|Q3ECP0|TFB1A_ARATH (e_value=0.0) Probable RNA polymerase II transcription factor B subunit 1-1 OS=Arabidopsis thaliana GN=TFB1-1 PE=2 SV=1;; (*TAIR) AT1G55750.1 (e_valu…	22.68	34.87	16.5
NbS00009865g0012.1	transcript offset:0 AED:0.10 eAED:0.10 QI:0|0.94|0.88|1|0.88|0.94|18|283|1793; (*GB) gi|138996994|dbj|BAF52858.1| (e_value=0.0) repressor of silencing 3 [Nicotiana tabacum];; (*SWP) sp|Q9SJQ6|ROS1_ARATH (e_value=0.0) Protein ROS1 OS=Arabidopsis thaliana GN=ROS1 PE=1 SV=2;; (*TAIR) AT2G36490.1 (e_value=0.0) | Symbols: DML1, ROS1 | demeter-like 1 | chr2:15308259-15314272 REVERSE LENGTH=1393;; (*ITA…	18.85	25.71	9.3
NbS00001425g0002.1	transcript offset:0 AED:0.33 eAED:0.33 QI:0|-1|0|1|-1|1|1|0|228; (*GB) gi|255585725|ref|XP_002533544.1| (e_value=2e-110) cytochrome P450, putative [Ricinus communis];; (*SWP) sp|P85191|CP450_HELAN (e_value=2e-65) Cytochrome P450 (Fragment) OS=Helianthus annuus PE=1 SV=1;; (*TAIR) AT2G27690.1 (e_value=3e-90) | Symbols: CYP94C1 | cytochrome P450, family 94, subfamily C, polypeptide 1 | chr2:1180937…	12.37	25.71	12
NbS00017222g0010.1	transcript offset:0	3.24	10.64	2.1
NbS00004149g0005.1	transcript offset:0 AED:0.33 eAED:0.33 QI:0|0.8|0.66|1|0.6|0.5|6|264|278; (*GB) gi|359477675|ref|XP_002285380.2| (e_value=2e-154) PREDICTED: HAUS augmin-like complex subunit 1-like [Vitis vinifera];; (*TAIR) AT2G41350.1 (e_value=7e-135) | Symbols: | unknown protein; BEST Arabidopsis thaliana protein match is: unknown protein (TAIR:AT2G21980.1); Has 188 Blast hits to 188 proteins in 66 species: Ar…	48.9	72.4	33.3
NbS00030058g0116.1	transcript offset:132 AED:0.27 eAED:0.27 QI:132|1|1|1|0.75|0.6|5|732|163	4.12	20.39	3.6
NbS00009619g0006.1	transcript offset:388 AED:0.16 eAED:0.16 QI:388|1|1|1|1|1|2|256|244; (*SWP) sp|O22230|HSFB3_ARATH (e_value=8e-59) Heat stress transcription factor B-3 OS=Arabidopsis thaliana GN=HSFB3 PE=2 SV=1;; (*TAIR) AT2G41690.1 (e_value=6e-60) | Symbols: AT-HSFB3, HSFB3 | heat shock transcription factor B3 | chr2:17381723-17382577 FORWARD LENGTH=244;; (*ITAG) Solyc10g079380.1.1 (e_value=3e-107) evidence_code…	0.88	19.5	0.6
NbS00036770g0001.1	transcript offset:0 AED:0.20 eAED:0.20 QI:0|-1|0|1|-1|1|1|0|157; (*GB) gi|255543933|ref|XP_002513029.1| (e_value=6e-15) protein with unknown function [Ricinus communis];; (*ITAG) Solyc01g096510.2.1 (e_value=6e-38) genomic_reference:SL2.40ch01 gene_region:79357168-79357921 transcript_region:SL2.40ch01:79357168..79357921- functional_description:"Sigma factor binding protein 1 (AHRD V1 *-*- D1MWZ4_C…	3.54	8.87	1.8
NbS00000781g0016.1	transcript offset:226 AED:0.27 eAED:0.27 QI:226|1|1|1|0.66|0.57|7|521|292; (*GB) gi|13603406|dbj|BAB40973.1| (e_value=0.0) isopentenyl diphosphate isomerase 1 [Nicotiana tabacum];; (*SWP) sp|O48965|IDI2_CAMAC (e_value=5e-158) Isopentenyl-diphosphate Delta-isomerase II OS=Camptotheca acuminata GN=IPI2 PE=2 SV=1;; (*TAIR) AT5G16440.1 (e_value=2e-152) | Symbols: IPP1 | isopentenyl diphosphate isomer…	119.02	184.69	74.11
NbC26100015g0001.1	transcript offset:0 AED:0.24 eAED:0.24 QI:0|-1|0|1|-1|1|1|0|172; (*SWP) sp|P21568|CYPH_SOLLC (e_value=8e-106) Peptidyl-prolyl cis-trans isomerase OS=Solanum lycopersicum GN=CYP PE=2 SV=1;; (*TAIR) AT2G16600.1 (e_value=6e-94) | Symbols: ROC3 | rotamase CYP 3 | chr2:7200862-7201383 FORWARD LENGTH=173;; (*ITAG) Solyc10g054910.1.1 (e_value=2e-108) evidence_code:10F0H1E1IEG genomic_reference:SL2.40ch1…	83.67	119.68	44.1
NbS00018998g0022.1	transcript offset:0 AED:0.40 eAED:0.40 QI:0|0.75|0.4|0.8|0.5|0.6|5|0|209; (*GB) gi|223944105|gb|ACN26136.1| (e_value=5e-74) unknown [Zea mays];; (*SWP) sp|Q0DK10|RL11_ORYSJ (e_value=2e-74) 60S ribosomal protein L11 OS=Oryza sativa subsp. japonica GN=RPL11 PE=2 SV=1;; (*TAIR) AT2G42740.1 (e_value=5e-75) | Symbols: RPL16A | ribosomal protein large subunit 16A | chr2:17791794-17792946 FORWARD LENGTH…	110.48	140.37	51.6
NbS00042487g0003.1	transcript offset:0 AED:0.05 eAED:0.05 QI:0|0.8|0.5|1|1|1|6|0|244; (*GB) gi|11559260|dbj|BAB18760.1| (e_value=1e-146) beta-cyanoalanine synthase [Solanum tuberosum];; (*SWP) sp|P32260|CYSKP_SPIOL (e_value=6e-99) Cysteine synthase, chloroplastic/chromoplastic OS=Spinacia oleracea GN=CYSK PE=1 SV=2;; (*TAIR) AT3G61440.1 (e_value=6e-137) | Symbols: ATCYSC1, ARATH;BSAS3;1, CYSC1 | cysteine synthase C…	1.47	7.68	1.2
NbS00026407g0007.1	transcript offset:0 AED:0.24 eAED:0.24 QI:0|0.55|0.4|0.9|0.55|0.7|10|0|1281; (*GB) gi|312986081|gb|ADR31353.1| (e_value=0.0) ABA aldehyde oxidase [Solanum lycopersicum];; (*SWP) sp|Q7G191|ALDO4_ARATH (e_value=0.0) Aldehyde oxidase 4 OS=Arabidopsis thaliana GN=AAO4 PE=2 SV=2;; (*TAIR) AT1G04580.1 (e_value=0.0) | Symbols: AAO4, ATAO-4, ATAO2, AO4 | aldehyde oxidase 4 | chr1:1252212-1257510 REVERSE …	5.01	5.91	0.01
NbS00026464g0005.1	transcript offset:36 AED:0.21 eAED:0.21 QI:36|1|1|1|1|1|3|104|373; (*GB) gi|467689|emb|CAA55128.1| (e_value=0.0) chitinase/lysozyme [Nicotiana tabacum];; (*SWP) sp|Q13231|CHIT1_HUMAN (e_value=4e-41) Chitotriosidase-1 OS=Homo sapiens GN=CHIT1 PE=1 SV=1;; (*TAIR) AT4G19810.1 (e_value=1e-140) | Symbols: | Glycosyl hydrolase family protein with chitinase insertion domain | chr4:10764151-10765753 REVE…	12.67	31.62	6.9
NbS00022865g0008.1	transcript offset:179 AED:0.15 eAED:0.15 QI:179|1|1|1|1|1|4|244|240; (*GB) gi|359477469|ref|XP_002279368.2| (e_value=2e-83) PREDICTED: BI1-like protein-like [Vitis vinifera];; (*SWP) sp|Q94A20|BI1L_ARATH (e_value=1e-73) BI1-like protein OS=Arabidopsis thaliana GN=At4g15470 PE=2 SV=1;; (*TAIR) AT4G15470.1 (e_value=8e-75) | Symbols: | Bax inhibitor-1 family protein | chr4:8843661-8845505 FORWARD LE…	35.94	50.53	11.7
NbS00011507g0001.1	transcript offset:0 AED:0.14 eAED:0.14 QI:0|-1|0|1|-1|1|1|0|298; (*SWP) sp|Q39688|EP1G_DAUCA (e_value=2e-87) Epidermis-specific secreted glycoprotein EP1 OS=Daucus carota GN=EP1 PE=1 SV=1;; (*TAIR) AT1G78850.1 (e_value=3e-79) | Symbols: | D-mannose binding lectin protein with Apple-like carbohydrate-binding domain | chr1:29642072-29643397 REVERSE LENGTH=441;; (*ITAG) Solyc07g062480.1.1 (e_value=1…	20.62	36.35	14.7
NbS00010162g0014.1	transcript offset:146 AED:0.35 eAED:0.35 QI:146|1|1|1|0.5|0.33|3|261|201; (*GB) gi|224142087|ref|XP_002324390.1| (e_value=1e-93) predicted protein [Populus trichocarpa];; (*SWP) sp|P36525|RM24_YEAST (e_value=2e-13) 54S ribosomal protein L24, mitochondrial OS=Saccharomyces cerevisiae (strain ATCC 204508 / S288c) GN=MRPL24 PE=1 SV=2;; (*TAIR) AT4G31460.1 (e_value=5e-88) | Symbols: | Ribosomal L28 f…	38.59	46.69	16.5
NbS00036265g0002.1	transcript offset:0 AED:0.04 eAED:0.04 QI:0|1|1|1|1|1|2|269|533; (*GB) gi|58826317|gb|AAW82883.1| (e_value=0.0) phytoalexin-deficient 4-1 protein [Solanum tuberosum];; (*TAIR) AT3G52430.1 (e_value=5e-119) | Symbols: PAD4, ATPAD4 | alpha/beta-Hydrolases superfamily protein | chr3:19431566-19434292 FORWARD LENGTH=541;; (*ITAG) Solyc02g032850.2.1 (e_value=0.0) genomic_reference:SL2.40ch02 gene_regio…	13.55	16.55	1.8
NbS00059057g0001.1	transcript offset:245 AED:0.13 eAED:0.13 QI:245|1|1|1|1|1|9|344|249; (*GB) gi|33413303|emb|CAE22480.1| (e_value=2e-145) superoxide dismutase [Fe] [Solanum lycopersicum];; (*SWP) sp|P22302|SODF_NICPL (e_value=1e-138) Superoxide dismutase [Fe], chloroplastic (Fragment) OS=Nicotiana plumbaginifolia GN=SODB PE=2 SV=1;; (*TAIR) AT5G51100.1 (e_value=9e-101) | Symbols: FSD2 | Fe superoxide dismutase 2 |…	36.24	73.29	30.3
NbS00060135g0008.1	transcript offset:612 AED:0.15 eAED:0.15 QI:612|0.75|0.77|0.88|0.75|0.77|9|374|439; (*GB) gi|12643806|sp|Q9LEC8.1|DHEB_NICPL (e_value=0.0) RecName: Full=Glutamate dehydrogenase B; Short=GDH B;; (*SWP) sp|Q9LEC8|DHEB_NICPL (e_value=0.0) Glutamate dehydrogenase B OS=Nicotiana plumbaginifolia GN=GDHB PE=2 SV=1;; (*TAIR) AT5G18170.1 (e_value=0.0) | Symbols: GDH1 | glutamate dehydrogenase 1 | chr5:600…	65.4	74.47	30.3
NbS00014845g0012.1	transcript offset:393 AED:0.14 eAED:0.14 QI:393|1|1|1|0.91|0.84|13|200|319; (*GB) gi|1491641|emb|CAA59170.1| (e_value=0.0) dimethylallyltransferase [Capsicum annuum];; (*SWP) sp|P49351|FPPS1_LUPAL (e_value=0.0) Farnesyl pyrophosphate synthase 1 OS=Lupinus albus GN=FPS1 PE=2 SV=1;; (*TAIR) AT4G17190.1 (e_value=0.0) | Symbols: FPS2 | farnesyl diphosphate synthase 2 | chr4:9648743-9650865 REVERSE LE…	51.26	87.17	32.7
NbS00049610g0005.1	transcript offset:0 AED:0.29 eAED:0.29 QI:0|0.45|0.5|0.83|0.54|0.41|12|289|604; (*GB) gi|359475978|ref|XP_002280050.2| (e_value=0.0) PREDICTED: putative copper-transporting ATPase PAA1-like [Vitis vinifera];; (*SWP) sp|B9DFX7|HMA8_ARATH (e_value=0.0) Copper-transporting ATPase PAA2, chloroplastic OS=Arabidopsis thaliana GN=PAA2 PE=2 SV=1;; (*TAIR) AT5G21930.2 (e_value=0.0) | Symbols: PAA2, HMA8 |…	7.37	13.3	3
NbS00017542g0002.1	transcript offset:0 AED:0.18 eAED:0.18 QI:0|1|0.5|1|0|0|2|353|228; (*GB) gi|77416941|gb|ABA81866.1| (e_value=2e-119) unknown [Solanum tuberosum];; (*SWP) sp|O60830|TI17B_HUMAN (e_value=4e-41) Mitochondrial import inner membrane translocase subunit Tim17-B OS=Homo sapiens GN=TIMM17B PE=1 SV=1;; (*TAIR) AT1G20350.1 (e_value=5e-73) | Symbols: ATTIM17-1, TIM17-1 | translocase inner membrane subunit 1…	5.01	7.68	1.2
NbS00049407g0017.1	transcript offset:276 AED:0.26 eAED:0.26 QI:276|1|1|1|1|1|3|243|134; (*GB) gi|351726704|ref|NP_001235088.1| (e_value=9e-81) uncharacterized protein LOC100305929 [Glycine max];; (*SWP) sp|Q42342|CYB51_ARATH (e_value=9e-76) Cytochrome b5 isoform 1 OS=Arabidopsis thaliana GN=At5g53560 PE=1 SV=2;; (*TAIR) AT5G53560.1 (e_value=6e-77) | Symbols: ATB5-A, B5 #2, ATCB5-E, CB5-E | cytochrome B5 isoform E |…	45.07	48.76	22.8
NbS00010265g0116.1	transcript offset:104 AED:0.15 eAED:0.16 QI:104|0.33|0.5|0.75|0.66|0.75|4|0|352	7.66	9.46	0.01
NbS00039282g0002.1	transcript offset:0 AED:0.07 eAED:0.07 QI:0|0|0|0.5|1|1|2|0|194; (*GB) gi|351728015|ref|NP_001238716.1| (e_value=5e-77) uncharacterized protein LOC100306685 precursor [Glycine max];; (*SWP) sp|Q84MC0|UGPI4_ARATH (e_value=2e-72) Uncharacterized GPI-anchored protein At3g06035 OS=Arabidopsis thaliana GN=At3g06035 PE=2 SV=1;; (*TAIR) AT3G06035.1 (e_value=2e-73) | Symbols: | Glycoprotein membrane prec…	10.9	20.39	6.9
NbS00010343g0006.1	transcript offset:186 AED:0.14 eAED:0.14 QI:186|1|1|1|1|1|2|498|149; (*GB) gi|346466069|gb|AEO32879.1| (e_value=1e-104) hypothetical protein [Amblyomma maculatum];; (*SWP) sp|P62201|CALM_LILLO (e_value=2e-105) Calmodulin OS=Lilium longiflorum PE=2 SV=2;; (*TAIR) AT3G43810.1 (e_value=2e-106) | Symbols: CAM7 | calmodulin 7 | chr3:15664619-15666355 REVERSE LENGTH=149;; (*ITAG) Solyc10g081170.1.1 (e_…	191.2	213.36	100.81
NbS00054552g0008.1	transcript offset:162 AED:0.09 eAED:0.09 QI:162|0.83|0.69|1|0.83|0.84|13|0|1232; (*GB) gi|110226562|gb|ABG56413.1| (e_value=0.0) MDR-like ABC transporter [Catharanthus roseus];; (*SWP) sp|Q9M0M2|AB9B_ARATH (e_value=0.0) ABC transporter B family member 9 OS=Arabidopsis thaliana GN=ABCB9 PE=2 SV=2;; (*TAIR) AT4G18050.1 (e_value=0.0) | Symbols: PGP9 | P-glycoprotein 9 | chr4:10022205-10027280 FORWAR…	15.91	27.78	13.5
NbS00008868g0011.1	transcript offset:0 AED:0.27 eAED:0.29 QI:0|0.66|0.42|1|0.83|0.85|7|0|247; (*GB) gi|157042753|gb|ABV02028.1| (e_value=1e-172) mevalonate diphosphate decarboxylase [Nicotiana langsdorffii x Nicotiana sanderae];; (*SWP) sp|P53602|MVD1_HUMAN (e_value=1e-68) Diphosphomevalonate decarboxylase OS=Homo sapiens GN=MVD PE=1 SV=1;; (*TAIR) AT3G54250.1 (e_value=1e-138) | Symbols: | GHMP kinase family protei…	84.55	200.95	76.21
NbS00023753g0103.1	transcript offset:0 AED:0.12 eAED:0.12 QI:0|-1|0|1|-1|1|1|0|243	101.93	138.89	58.8
NbS00046423g0002.1	transcript offset:94 AED:0.36 eAED:0.40 QI:94|0|0.5|0.75|1|1|4|275|97; (*GB) gi|1351365|sp|P48505.2|UCR11_SOLTU (e_value=5e-16) RecName: Full=Ubiquinol-cytochrome c reductase complex 6.7 kDa protein; Short=CR6;; (*SWP) sp|P48505|UCR11_SOLTU (e_value=1e-17) Ubiquinol-cytochrome c reductase complex 6.7 kDa protein OS=Solanum tuberosum PE=1 SV=2;; (*ITAG) Solyc03g095730.2.1 (e_value=7e-13) genomic_r…	49.2	50.83	19.8
NbS00038858g0005.1	transcript offset:101 AED:0.01 eAED:0.01 QI:101|1|1|1|0|0|3|628|85; (*GB) gi|225444355|ref|XP_002266186.1| (e_value=2e-48) PREDICTED: uncharacterized protein LOC100265882 [Vitis vinifera];; (*TAIR) AT1G05205.1 (e_value=2e-49) | Symbols: | unknown protein; Has 44 Blast hits to 44 proteins in 16 species: Archae - 0; Bacteria - 0; Metazoa - 0; Fungi - 0; Plants - 44; Viruses - 0; Other Eukaryotes - …	19.74	33.98	16.2
NbS00000574g0005.1	transcript offset:347 AED:0.21 eAED:0.21 QI:347|0.75|1|1|0.75|0.8|5|774|176; (*GB) gi|317106596|dbj|BAJ53104.1| (e_value=3e-61) JHL20J20.11 [Jatropha curcas];; (*SWP) sp|Q7ZUC7|PGES2_DANRE (e_value=4e-23) Prostaglandin E synthase 2 OS=Danio rerio GN=ptges2 PE=2 SV=1;; (*TAIR) AT5G42150.1 (e_value=8e-55) | Symbols: | Glutathione S-transferase family protein | chr5:16846247-16847909 FORWARD LENGTH=…	5.3	10.64	1.5
NbS00023548g0005.1	transcript offset:0 AED:0.09 eAED:0.09 QI:0|0.75|0.6|1|0.5|0.6|5|0|215; (*GB) gi|225448536|ref|XP_002276751.1| (e_value=5e-129) PREDICTED: eukaryotic translation initiation factor 2 subunit alpha [Vitis vinifera];; (*SWP) sp|P56286|IF2A_SCHPO (e_value=2e-66) Eukaryotic translation initiation factor 2 subunit alpha OS=Schizosaccharomyces pombe (strain 972 / ATCC 24843) GN=tif211 PE=1 SV=1;; (*TAIR…	72.47	94.27	39
NbS00014906g0005.1	transcript offset:334 AED:0.13 eAED:0.13 QI:334|0.83|0.84|0.92|0.75|0.84|13|470|456; (*GB) gi|157042747|gb|ABV02025.1| (e_value=0.0) HMG-CoA synthase [Nicotiana langsdorffii x Nicotiana sanderae];; (*SWP) sp|P54873|HMCS_ARATH (e_value=0.0) Hydroxymethylglutaryl-CoA synthase OS=Arabidopsis thaliana GN=HMGS PE=1 SV=2;; (*TAIR) AT4G11820.2 (e_value=0.0) | Symbols: MVA1, FKP1 | hydroxymethylglutaryl-…	54.21	76.83	31.2
NbS00016214g0001.1	transcript offset:1516 AED:0.17 eAED:0.17 QI:1516|0.88|0.88|1|1|1|18|304|392; (*GB) gi|255538810|ref|XP_002510470.1| (e_value=0.0) vacuolar proton atpase, putative [Ricinus communis];; (*SWP) sp|Q54E04|VATM_DICDI (e_value=2e-88) Vacuolar proton translocating ATPase 100 kDa subunit OS=Dictyostelium discoideum GN=vatM PE=1 SV=2;; (*TAIR) AT2G21410.1 (e_value=0.0) | Symbols: VHA-A2 | vacuolar proton…	18.85	32.51	12.9
NbS00019848g0003.1	transcript offset:0 AED:0.25 eAED:0.26 QI:0|0|0|1|1|1|2|0|412; (*GB) gi|14009640|gb|AAK51690.1|AF307144_1 (e_value=0.0) cytosolic 6-phosphogluconate dehydrogenase [Spinacia oleracea];; (*SWP) sp|P80859|6PGD2_BACSU (e_value=3e-134) 6-phosphogluconate dehydrogenase, decarboxylating 2 OS=Bacillus subtilis (strain 168) GN=yqjI PE=1 SV=4;; (*TAIR) AT3G02360.1 (e_value=0.0) | Symbols: | 6-phosphoglucon…	68.05	90.72	26.1
NbS00041536g0002.1	transcript offset:0 AED:0.09 eAED:0.09 QI:0|-1|0|1|-1|1|1|0|322; (*GB) gi|356514244|ref|XP_003525816.1| (e_value=2e-19) PREDICTED: uncharacterized protein LOC100807391 [Glycine max];; (*TAIR) AT1G62500.1 (e_value=8e-19) | Symbols: | Bifunctional inhibitor/lipid-transfer protein/seed storage 2S albumin superfamily protein | chr1:23132181-23133074 FORWARD LENGTH=297;; (*ITAG) Solyc08g078890.1.1 (e_…	10.31	27.48	6
NbS00008798g0006.1	transcript offset:316 AED:0.14 eAED:0.15 QI:316|0.5|0.72|0.90|0.3|0.54|11|636|403; (*GB) gi|255581007|ref|XP_002531321.1| (e_value=4e-168) aspartate aminotransferase, putative [Ricinus communis];; (*SWP) sp|P46643|AAT1_ARATH (e_value=1e-149) Aspartate aminotransferase, mitochondrial OS=Arabidopsis thaliana GN=ASP1 PE=1 SV=1;; (*TAIR) AT2G30970.2 (e_value=9e-151) | Symbols: ASP1 | aspartate aminot…	3.24	10.34	1.8
NbS00007070g0220.1	transcript offset:0 AED:0.18 eAED:0.20 QI:0|0.88|0.8|1|0.88|0.8|10|0|295	43.9	70.92	28.5
NbS00017709g0003.1	transcript offset:130 AED:0.09 eAED:0.09 QI:130|0.66|0.25|1|1|1|4|0|384; (*GB) gi|575942|dbj|BAA07681.1| (e_value=0.0) stearoyl-acyl carrier protein desaturase [Sesamum indicum];; (*SWP) sp|P22337|STAD_RICCO (e_value=0.0) Acyl-[acyl-carrier-protein] desaturase, chloroplastic OS=Ricinus communis PE=1 SV=1;; (*TAIR) AT2G43710.1 (e_value=0.0) | Symbols: SSI2, FAB2 | Plant stearoyl-acyl-carrier-prote…	4.42	6.8	0.9
NbS00035335g0012.1	transcript offset:0 AED:0.17 eAED:0.18 QI:0|0.66|0.5|1|0.33|0.25|4|126|164; (*GB) gi|224125034|ref|XP_002319486.1| (e_value=2e-66) predicted protein [Populus trichocarpa];; (*TAIR) AT3G62550.1 (e_value=1e-39) | Symbols: | Adenine nucleotide alpha hydrolases-like superfamily protein | chr3:23136194-23137074 FORWARD LENGTH=162;; (*ITAG) Solyc01g100370.2.1 (e_value=6e-85) genomic_reference:SL2.40ch0…	48.9	99	28.2
NbS00032525g0010.1	transcript offset:63 AED:0.05 eAED:0.05 QI:63|1|0.5|1|0|0|2|0|109; (*GB) gi|225438153|ref|XP_002278882.1| (e_value=2e-40) PREDICTED: actin-depolymerizing factor isoform 1 [Vitis vinifera];; (*SWP) sp|Q8SAG3|ADF_VITVI (e_value=6e-42) Actin-depolymerizing factor OS=Vitis vinifera PE=2 SV=1;; (*TAIR) AT2G31200.1 (e_value=1e-39) | Symbols: ADF6, ATADF6 | actin depolymerizing factor 6 | chr2:13294171-…	47.73	61.47	15.3
NbS00040520g0005.1	transcript offset:0 AED:0.38 eAED:0.47 QI:0|0|0|1|0|0|2|0|65; (*GB) gi|116332|sp|P29060.1|CHIA_TOBAC (e_value=2e-15) RecName: Full=Acidic endochitinase; Flags: Precursor;; (*SWP) sp|P29060|CHIA_TOBAC (e_value=7e-17) Acidic endochitinase OS=Nicotiana tabacum PE=1 SV=1;; (*ITAG) Solyc05g050130.2.1 (e_value=1e-14) genomic_reference:SL2.40ch05 gene_region:59255269-59257111 transcript_region:SL2.40ch0…	10.31	40.48	3.9
NbS00000557g0003.1	transcript offset:195 AED:0.23 eAED:0.23 QI:195|1|1|1|1|1|2|609|289; (*GB) gi|37572445|dbj|BAC98492.1| (e_value=6e-164) AG-motif binding protein-2 [Nicotiana tabacum];; (*SWP) sp|Q8LAU9|GATA1_ARATH (e_value=5e-41) GATA transcription factor 1 OS=Arabidopsis thaliana GN=GATA1 PE=2 SV=2;; (*TAIR) AT3G24050.1 (e_value=4e-42) | Symbols: GATA1 | GATA transcription factor 1 | chr3:8686060-8687462 FORWAR…	34.47	49.35	10.5
NbS00024132g0011.1	transcript offset:0 AED:0.30 eAED:0.30 QI:0|0.5|0|1|0.5|0.33|3|0|235; (*GB) gi|225428900|ref|XP_002282529.1| (e_value=4e-104) PREDICTED: receptor protein kinase-like protein At4g34220-like [Vitis vinifera];; (*SWP) sp|Q8L9J9|CAES_ARATH (e_value=4e-93) Probable carbohydrate esterase At4g34215 OS=Arabidopsis thaliana GN=At4g34215 PE=1 SV=2;; (*TAIR) AT4G34215.2 (e_value=3e-94) | Symbols: | Domain o…	16.2	20.39	7.8
NbS00037243g0004.1	transcript offset:20 AED:0.14 eAED:0.14 QI:20|1|0.87|1|1|1|8|286|630; (*GB) gi|225445848|ref|XP_002278056.1| (e_value=0.0) PREDICTED: signal recognition particle receptor subunit alpha [Vitis vinifera];; (*SWP) sp|Q9DBG7|SRPR_MOUSE (e_value=8e-116) Signal recognition particle receptor subunit alpha OS=Mus musculus GN=Srpr PE=1 SV=1;; (*TAIR) AT4G30600.1 (e_value=0.0) | Symbols: | signal recogniti…	17.09	18.62	4.2
NbS00059573g0001.1	transcript offset:329 AED:0.03 eAED:0.03 QI:329|1|1|1|0.8|0.66|6|614|293; (*GB) gi|83283975|gb|ABC01895.1| (e_value=9e-177) transporter-like protein [Solanum tuberosum];; (*SWP) sp|Q55CU8|RSC5_DICDI (e_value=3e-36) Random slug protein 5 OS=Dictyostelium discoideum GN=rsc5 PE=2 SV=1;; (*TAIR) AT1G75170.2 (e_value=4e-163) | Symbols: | Sec14p-like phosphatidylinositol transfer family protein | chr1:…	47.43	85.11	27.6
NbS00009675g0009.1	transcript offset:0 AED:0.01 eAED:0.01 QI:0|1|0.5|1|1|1|2|0|600; (*GB) gi|2916727|emb|CAA73103.1| (e_value=0.0) polyphenol oxidase [Nicotiana tabacum];; (*SWP) sp|Q08307|PPOE_SOLLC (e_value=0.0) Polyphenol oxidase E, chloroplastic OS=Solanum lycopersicum PE=3 SV=1;; (*ITAG) Solyc08g074620.1.1 (e_value=0.0) evidence_code:10F1H1E1IEG genomic_reference:SL2.40ch08 gene_region:55911248-55913011 transc…	52.44	59.69	21
NbS00024085g0002.1	transcript offset:0	12.37	21.87	9
NbS00051387g0004.1	transcript offset:0 AED:0.03 eAED:0.03 QI:0|1|0|1|1|1|2|0|155; (*GB) gi|351727799|ref|NP_001237429.1| (e_value=3e-39) uncharacterized protein LOC100305838 [Glycine max];; (*ITAG) Solyc07g005380.2.1 (e_value=6e-87) genomic_reference:SL2.40ch07 gene_region:291108-292521 transcript_region:SL2.40ch07:291108..292521+ go_terms:GO:0009607 functional_description:"Pathogenesis-related (PR)-10-related norc…	3.24	108.75	1.5
NbS00026192g0006.1	transcript offset:192 AED:0.16 eAED:0.16 QI:192|0.5|0.4|0.8|1|1|5|0|251; (*GB) gi|225439922|ref|XP_002275288.1| (e_value=9e-137) PREDICTED: peroxidase 21 [Vitis vinifera];; (*SWP) sp|Q42580|PER21_ARATH (e_value=3e-122) Peroxidase 21 OS=Arabidopsis thaliana GN=PER21 PE=1 SV=1;; (*TAIR) AT2G37130.2 (e_value=5e-124) | Symbols: | Peroxidase superfamily protein | chr2:15598225-15599734 REVERSE LENGTH=…	11.49	13.59	3
NbS00059165g0007.1	transcript offset:0 AED:0.38 eAED:0.38 QI:0|0.42|0.12|1|0.42|0.25|8|0|290; (*GB) gi|224112235|ref|XP_002316127.1| (e_value=2e-62) predicted protein [Populus trichocarpa];; (*TAIR) AT1G18720.1 (e_value=2e-57) | Symbols: | Protein of unknown function (DUF962) | chr1:6458020-6459658 REVERSE LENGTH=206;; (*ITAG) Solyc03g115860.2.1 (e_value=3e-69) genomic_reference:SL2.40ch03 gene_region:59514994-5951…	7.95	11.82	2.1
NbS00061216g0001.1	transcript offset:0 AED:0.17 eAED:0.17 QI:0|-1|0|1|-1|1|1|0|179; (*SWP) sp|P11670|PRB1_TOBAC (e_value=3e-109) Basic form of pathogenesis-related protein 1 OS=Nicotiana tabacum PE=3 SV=1;; (*TAIR) AT4G33720.1 (e_value=6e-69) | Symbols: | CAP (Cysteine-rich secretory proteins, Antigen 5, and Pathogenesis-related 1 protein) superfamily protein | chr4:16182813-16183304 FORWARD LENGTH=163;; (*ITAG) So…	39.18	58.51	16.8
NbS00022722g0008.1	transcript offset:206 AED:0.06 eAED:0.07 QI:206|0.75|0.4|1|0.5|0.2|5|0|1087; (*SWP) sp|O67588|CLPB_AQUAE (e_value=2e-12) Chaperone protein ClpB OS=Aquifex aeolicus (strain VF5) GN=clpB PE=3 SV=1;; (*TAIR) AT5G57710.1 (e_value=0.0) | Symbols: | Double Clp-N motif-containing P-loop nucleoside triphosphate hydrolases superfamily protein | chr5:23384794-23388052 FORWARD LENGTH=990;; (*ITAG) Solyc07g0…	3.24	10.05	1.5
NbS00024338g0007.1	transcript offset:0 AED:0.07 eAED:0.07 QI:0|0.66|0.5|1|0.66|0.5|4|0|254; (*GB) gi|118486007|gb|ABK94847.1| (e_value=4e-164) unknown [Populus trichocarpa];; (*SWP) sp|P43286|PIP21_ARATH (e_value=1e-153) Aquaporin PIP2-1 OS=Arabidopsis thaliana GN=PIP2-1 PE=1 SV=1;; (*TAIR) AT3G53420.2 (e_value=9e-155) | Symbols: PIP2A, PIP2, PIP2;1 | plasma membrane intrinsic protein 2A | chr3:19803906-19805454 RE…	43.31	95.45	15.6
NbS00021058g0007.1	transcript offset:0 AED:0.08 eAED:0.08 QI:0|0.5|0.33|1|1|1|3|0|380; (*GB) gi|225470342|ref|XP_002269338.1| (e_value=1e-129) PREDICTED: CBS domain-containing protein CBSX5 [Vitis vinifera];; (*SWP) sp|Q84WQ5|CBSX5_ARATH (e_value=8e-85) CBS domain-containing protein CBSX5 OS=Arabidopsis thaliana GN=CBSX5 PE=2 SV=2;; (*TAIR) AT5G53750.1 (e_value=1e-89) | Symbols: | CBS domain-containing protein | ch…	10.61	14.18	2.7
NbS00026992g0013.1	transcript offset:0 AED:0.30 eAED:0.30 QI:0|0|0|0.4|1|1|5|0|960; (*GB) gi|359493285|ref|XP_003634559.1| (e_value=0.0) PREDICTED: pentatricopeptide repeat-containing protein At5g57250, mitochondrial-like [Vitis vinifera];; (*SWP) sp|Q9LVD3|PP434_ARATH (e_value=3e-159) Pentatricopeptide repeat-containing protein At5g57250, mitochondrial OS=Arabidopsis thaliana GN=At5g57250 PE=2 SV=2;; (*TAIR) AT5G5…	5.6	6.8	0.6
NbS00000408g0001.1	transcript offset:0 AED:0.06 eAED:0.06 QI:0|1|0.5|1|1|1|4|0|192; (*GB) gi|13603406|dbj|BAB40973.1| (e_value=1e-138) isopentenyl diphosphate isomerase 1 [Nicotiana tabacum];; (*SWP) sp|O48964|IDI1_CAMAC (e_value=8e-129) Isopentenyl-diphosphate Delta-isomerase I OS=Camptotheca acuminata GN=IPI1 PE=2 SV=1;; (*TAIR) AT3G02780.1 (e_value=2e-124) | Symbols: IPP2, IPIAT1, IDI2 | isopentenyl pyrophosphat…	163.21	195.63	81.31
NbS00021408g0025.1	transcript offset:0 AED:0.10 eAED:0.10 QI:0|0.6|0.33|1|0.6|0.66|6|233|446; (*GB) gi|6179388|emb|CAB59900.1| (e_value=0.0) endo-beta-1,4-glucanase [Capsicum annuum];; (*SWP) sp|P05522|GUN1_PERAE (e_value=0.0) Endoglucanase 1 OS=Persea americana GN=CEL1 PE=2 SV=1;; (*TAIR) AT4G02290.1 (e_value=4e-172) | Symbols: AtGH9B13, GH9B13 | glycosyl hydrolase 9B13 | chr4:1002654-1005125 REVERSE LENGTH=516;; …	0.88	18.03	0.6
NbS00020925g0011.1	transcript offset:191 AED:0.01 eAED:0.01 QI:191|1|1|1|1|1|2|225|259; (*GB) gi|310892554|gb|ADP37419.1| (e_value=3e-108) ethylene-responsive-element-binding factor 4 [Petunia x hybrida];; (*SWP) sp|O22259|ERF71_ARATH (e_value=2e-44) Ethylene-responsive transcription factor ERF071 OS=Arabidopsis thaliana GN=ERF071 PE=2 SV=1;; (*TAIR) AT2G47520.1 (e_value=2e-45) | Symbols: HRE2 | Integrase-type DNA-…	27.1	27.78	12.6
NbS00013984g0021.1	transcript offset:287 AED:0.00 eAED:0.00 QI:287|1|1|1|1|1|3|370|333; (*GB) gi|116323|sp|P29059.1|CHI3_TOBAC (e_value=0.0) RecName: Full=Endochitinase 3; Flags: Precursor;; (*SWP) sp|P29059|CHI3_TOBAC (e_value=0.0) Endochitinase 3 OS=Nicotiana tabacum GN=CHN14 PE=3 SV=1;; (*TAIR) AT3G12500.1 (e_value=7e-146) | Symbols: ATHCHIB, PR3, PR-3, CHI-B, B-CHI, HCHIB | basic chitinase | chr3:3962501-396398…	225.67	428.78	189.91
NbS00008945g0004.1	transcript offset:210 AED:0.17 eAED:0.17 QI:210|1|1|1|1|1|16|273|527; (*GB) gi|356505306|ref|XP_003521432.1| (e_value=0.0) PREDICTED: pyruvate kinase, cytosolic isozyme-like [Glycine max];; (*SWP) sp|Q42806|KPYC_SOYBN (e_value=3e-131) Pyruvate kinase, cytosolic isozyme OS=Glycine max PE=2 SV=1;; (*TAIR) AT3G52990.1 (e_value=0.0) | Symbols: | Pyruvate kinase family protein | chr3:19649046-19652237…	65.99	87.77	24
NbS00010002g0119.1	transcript offset:74 AED:0.28 eAED:0.28 QI:74|0.83|0.85|1|0.83|0.85|7|336|221	17.38	32.21	13.8
NbS00017934g0005.1	transcript offset:0 AED:0.32 eAED:0.32 QI:0|1|1|1|1|1|5|349|637; (*GB) gi|7652766|gb|AAB96765.2| (e_value=0.0) ethylene receptor ERS homolog [Nicotiana tabacum];; (*SWP) sp|O81122|ETR1_MALDO (e_value=0.0) Ethylene receptor OS=Malus domestica GN=ETR1 PE=2 SV=1;; (*TAIR) AT2G40940.1 (e_value=0.0) | Symbols: ERS1, ERS | ethylene response sensor 1 | chr2:17084635-17086819 REVERSE LENGTH=613;; (*ITAG)…	22.39	47.58	22.2
NbS00011672g0111.1	transcript offset:445 AED:0.06 eAED:0.06 QI:445|0.90|0.91|1|1|1|12|195|494	13.26	17.14	1.8
NbS00027932g0004.1	transcript offset:67 AED:0.01 eAED:0.01 QI:67|1|1|1|1|1|3|129|928; (*GB) gi|8919178|emb|CAB96077.1| (e_value=0.0) alpha-glucosidase [Solanum tuberosum];; (*SWP) sp|Q9S7Y7|XYL1_ARATH (e_value=0.0) Alpha-xylosidase OS=Arabidopsis thaliana GN=XYL1 PE=1 SV=1;; (*TAIR) AT1G68560.1 (e_value=0.0) | Symbols: ATXYL1, XYL1, TRG1 | alpha-xylosidase 1 | chr1:25734435-25737897 REVERSE LENGTH=915;; (*ITAG) Sol…	6.48	11.23	3
NbS00003897g0004.1	transcript offset:497 AED:0.01 eAED:0.01 QI:497|0.66|0.75|1|0.33|0.5|4|220|266; (*GB) gi|19550749|gb|AAL91506.1|AF484252_1 (e_value=2e-143) caffeic acid O-methyltransferase II [Nicotiana tabacum];; (*SWP) sp|Q43609|COMT1_PRUDU (e_value=1e-98) Caffeic acid 3-O-methyltransferase OS=Prunus dulcis GN=COMT1 PE=2 SV=1;; (*TAIR) AT5G54160.1 (e_value=4e-90) | Symbols: ATOMT1, OMT1 | O-methyltransferase 1…	330.54	490.54	207.31
NbS00012093g0016.1	transcript offset:163 AED:0.00 eAED:0.00 QI:163|1|1|1|1|1|3|342|301; (*GB) gi|225431637|ref|XP_002263124.1| (e_value=1e-157) PREDICTED: gibberellin 3-beta-dioxygenase 4-like [Vitis vinifera];; (*SWP) sp|P24397|HY6H_HYONI (e_value=2e-29) Hyoscyamine 6-dioxygenase OS=Hyoscyamus niger GN=H6H PE=1 SV=1;; (*TAIR) AT1G14130.1 (e_value=3e-126) | Symbols: | 2-oxoglutarate (2OG) and Fe(II)-dependent oxyge…	56.56	74.47	24.9
NbS00017912g0014.1	transcript offset:274 AED:0.23 eAED:0.24 QI:274|0.81|0.75|1|0.81|0.83|12|0|470; (*GB) gi|350538263|ref|NP_001234846.1| (e_value=0.0) 3-hydroxy-3-methylglutaryl coenzyme A synthase [Solanum lycopersicum];; (*SWP) sp|P54873|HMCS_ARATH (e_value=0.0) Hydroxymethylglutaryl-CoA synthase OS=Arabidopsis thaliana GN=HMGS PE=1 SV=2;; (*TAIR) AT4G11820.2 (e_value=0.0) | Symbols: MVA1, FKP1 | hydroxymethylgl…	3.83	11.52	2.1
NbS00007380g0005.1	transcript offset:0 AED:0.11 eAED:0.11 QI:0|-1|0|1|-1|1|1|0|453; (*GB) gi|225435999|ref|XP_002273133.1| (e_value=0.0) PREDICTED: geranylgeranyl diphosphate reductase, chloroplastic [Vitis vinifera];; (*SWP) sp|Q9ZS34|CHLP_TOBAC (e_value=0.0) Geranylgeranyl diphosphate reductase, chloroplastic OS=Nicotiana tabacum GN=CHLP PE=2 SV=1;; (*TAIR) AT1G74470.1 (e_value=0.0) | Symbols: | Pyridine nucleoti…	6.19	15.37	3.9
NbS00016310g0006.1	transcript offset:0 AED:0.25 eAED:0.29 QI:0|0.8|0.83|1|1|1|6|415|168; (*GB) gi|323482812|gb|ADX86829.1| (e_value=3e-109) ubiquitin-conjugating enzyme [Nicotiana tabacum];; (*SWP) sp|P35130|UBC2_MEDSA (e_value=3e-109) Ubiquitin-conjugating enzyme E2 2 OS=Medicago sativa GN=UBC2 PE=2 SV=1;; (*TAIR) AT2G02760.1 (e_value=2e-110) | Symbols: ATUBC2, UBC2 | ubiquiting-conjugating enzyme 2 | chr2:774271-…	101.34	134.16	58.2
NbS00031588g0009.1	transcript offset:0 AED:0.29 eAED:0.45 QI:0|1|0|1|1|1|2|0|226; (*GB) gi|118486089|gb|ABK94888.1| (e_value=3e-84) unknown [Populus trichocarpa];; (*SWP) sp|Q9ZVI6|LOR8_ARATH (e_value=5e-64) Protein LURP-one-related 8 OS=Arabidopsis thaliana GN=At2g38640 PE=2 SV=1;; (*TAIR) AT2G38640.1 (e_value=3e-65) | Symbols: | Protein of unknown function (DUF567) | chr2:16157725-16158474 REVERSE LENGTH=196;; (*…	24.16	36.05	13.8
NbS00044543g0002.1	transcript offset:0 AED:0.00 eAED:0.00 QI:0|-1|0|1|-1|1|1|0|495; (*GB) gi|225426063|ref|XP_002275970.1| (e_value=0.0) PREDICTED: 6-phosphogluconate dehydrogenase, decarboxylating-like [Vitis vinifera];; (*SWP) sp|P21577|6PGD_SYNE7 (e_value=0.0) 6-phosphogluconate dehydrogenase, decarboxylating OS=Synechococcus elongatus (strain PCC 7942) GN=gnd PE=1 SV=4;; (*TAIR) AT5G41670.2 (e_value=0.0) | Symb…	38	39.89	18
NbS00012514g0001.1	transcript offset:144 AED:0.14 eAED:0.14 QI:144|1|1|1|0.62|0.44|9|516|245; (*SWP) sp|Q9LHP1|RL74_ARATH (e_value=8e-152) 60S ribosomal protein L7-4 OS=Arabidopsis thaliana GN=RPL7D PE=2 SV=1;; (*TAIR) AT3G13580.1 (e_value=6e-153) | Symbols: | Ribosomal protein L30/L7 family protein | chr3:4433809-4435109 FORWARD LENGTH=244;; (*ITAG) Solyc08g075090.2.1 (e_value=1e-166) genomic_reference:SL2.40ch08 …	104.58	130.32	63.6
NbS00023181g0003.1	transcript offset:344 AED:0.02 eAED:0.02 QI:344|1|1|1|0|0|2|304|419; (*GB) gi|329025152|gb|AEB71559.1| (e_value=0.0) CBL-interacting protein kinase [Solanum chacoense];; (*SWP) sp|Q9LZW4|CIPKE_ARATH (e_value=7e-144) CBL-interacting serine/threonine-protein kinase 14 OS=Arabidopsis thaliana GN=CIPK14 PE=1 SV=1;; (*TAIR) AT5G01820.1 (e_value=5e-145) | Symbols: ATSR1, SnRK3.15, CIPK14, ATCIPK14, SR1…	9.43	21.28	7.8
NbS00029394g0002.1	transcript offset:112 AED:0.26 eAED:0.26 QI:112|1|1|1|0.33|0.28|7|161|150; (*GB) gi|82623419|gb|ABB87124.1| (e_value=2e-85) hypothetical protein [Solanum tuberosum];; (*SWP) sp|P19950|RS141_MAIZE (e_value=3e-80) 40S ribosomal protein S14 OS=Zea mays PE=3 SV=1;; (*TAIR) AT3G11510.1 (e_value=6e-81) | Symbols: | Ribosomal protein S11 family protein | chr3:3623757-3624866 REVERSE LENGTH=150;; (*ITAG)…	220.66	224.59	92.71
NbS00026847g0004.1	transcript offset:0 AED:0.39 eAED:0.40 QI:0|1|0.66|1|1|1|3|0|188; (*GB) gi|388521193|gb|AFK48658.1| (e_value=3e-44) unknown [Lotus japonicus];; (*TAIR) AT1G55160.2 (e_value=2e-37) | Symbols: | unknown protein; FUNCTIONS IN: molecular_function unknown; INVOLVED IN: biological_process unknown; LOCATED IN: mitochondrion, plastid; EXPRESSED IN: 22 plant structures; EXPRESSED DURING: 13 growth stages;…	16.79	24.53	10.5
NbS00009598g0004.1	transcript offset:0 AED:0.44 eAED:0.44 QI:0|0|0|0.5|1|1|2|0|87; (*GB) gi|310892572|gb|ADP37428.1| (e_value=2e-27) ethylene-responsive-element-binding factor 13 [Petunia x hybrida];; (*SWP) sp|Q9LTC6|ERF95_ARATH (e_value=4e-18) Ethylene-responsive transcription factor ERF095 OS=Arabidopsis thaliana GN=ERF095 PE=2 SV=1;; (*TAIR) AT3G23220.1 (e_value=3e-19) | Symbols: | Integrase-type DNA-binding su…	1.18	37.83	0.6
NbS00024662g0006.1	transcript offset:73 AED:0.13 eAED:0.13 QI:73|1|1|1|1|1|2|84|351; (*GB) gi|4929153|gb|AAD33880.1|AF141653_1 (e_value=0.0) beta-1,3-glucanase [Nicotiana tabacum];; (*SWP) sp|P52398|E13K_TOBAC (e_value=0.0) Glucan endo-1,3-beta-glucosidase, acidic isoform GL161 OS=Nicotiana tabacum PE=2 SV=1;; (*TAIR) AT4G16260.1 (e_value=1e-113) | Symbols: | Glycosyl hydrolase superfamily protein | chr4:9200180-92…	20.33	85.99	11.4
NbS00051756g0005.1	transcript offset:371 AED:0.13 eAED:0.13 QI:371|0.5|0.33|1|0|0|3|0|613; (*GB) gi|224096774|ref|XP_002334671.1| (e_value=0.0) predicted protein [Populus trichocarpa];; (*SWP) sp|Q9LXA5|LRK91_ARATH (e_value=2e-115) L-type lectin-domain containing receptor kinase IX.1 OS=Arabidopsis thaliana GN=LECRK91 PE=2 SV=1;; (*TAIR) AT5G10530.1 (e_value=2e-116) | Symbols: | Concanavalin A-like lectin protein k…	1.47	4.73	0.01
NbS00054171g0001.1	transcript offset:0 AED:0.13 eAED:0.13 QI:0|-1|0|1|-1|1|1|0|394; (*GB) gi|325516254|gb|ADZ24705.1| (e_value=4e-179) arogenate dehydrogenase 2 [Solanum pennellii];; (*SWP) sp|Q9LMR3|TYRA2_ARATH (e_value=7e-125) Arogenate dehydrogenase 2, chloroplastic OS=Arabidopsis thaliana GN=TYRAAT2 PE=1 SV=1;; (*TAIR) AT1G15710.1 (e_value=6e-126) | Symbols: | prephenate dehydrogenase family protein | chr1:5404…	14.14	25.71	5.7
NbS00032314g0003.1	transcript offset:414 AED:0.15 eAED:0.15 QI:414|1|1|1|1|1|3|122|54; (*GB) gi|356550472|ref|XP_003543611.1| (e_value=3e-25) PREDICTED: 60S ribosomal protein L28-2 [Glycine max];; (*SWP) sp|O82204|RL281_ARATH (e_value=3e-21) 60S ribosomal protein L28-1 OS=Arabidopsis thaliana GN=RPL28A PE=1 SV=1;; (*TAIR) AT2G19730.3 (e_value=2e-22) | Symbols: | Ribosomal L28e protein family | chr2:8511752-8512995 …	36.83	51.12	24.9
NbS00017296g0021.1	transcript offset:56 AED:0.01 eAED:0.01 QI:56|1|1|1|1|1|3|265|125; (*GB) gi|255566943|ref|XP_002524454.1| (e_value=4e-33) Early nodulin, putative [Ricinus communis];; (*SWP) sp|Q02921|NO93_SOYBN (e_value=4e-30) Early nodulin-93 OS=Glycine max PE=2 SV=1;; (*TAIR) AT5G25940.1 (e_value=2e-14) | Symbols: | early nodulin-related | chr5:9054252-9055151 REVERSE LENGTH=115;; (*ITAG) Solyc12g006680.1.1 (e…	2.06	27.78	0.01
NbS00008556g0010.1	transcript offset:0 AED:0.14 eAED:0.15 QI:0|0.66|0.25|1|0.66|0.5|4|0|592; (*GB) gi|255553993|ref|XP_002518037.1| (e_value=0.0) Phosphoenolpyruvate carboxylase, putative [Ricinus communis];; (*SWP) sp|Q9MAH0|CAPP1_ARATH (e_value=0.0) Phosphoenolpyruvate carboxylase 1 OS=Arabidopsis thaliana GN=PPC1 PE=1 SV=1;; (*TAIR) AT1G53310.3 (e_value=0.0) | Symbols: ATPPC1, PEPC1, ATPEPC1, PPC1 | phosphoenolp…	29.75	39.6	19.2
NbS00023821g0011.1	transcript offset:0 AED:0.15 eAED:0.15 QI:0|0.5|0.66|1|1|1|3|231|312; (*GB) gi|116314|sp|P08252.2|CHI1_TOBAC (e_value=0.0) RecName: Full=Endochitinase A; Short=CHN-A; Flags: Precursor;; (*SWP) sp|P08252|CHI1_TOBAC (e_value=0.0) Endochitinase A OS=Nicotiana tabacum GN=CHN48 PE=1 SV=2;; (*TAIR) AT3G12500.1 (e_value=5e-142) | Symbols: ATHCHIB, PR3, PR-3, CHI-B, B-CHI, HCHIB | basic chitinase | chr3:…	378.27	920.51	357.33
NbS00014626g0001.1	transcript offset:0 AED:0.12 eAED:0.12 QI:0|0.33|0.5|1|1|1|4|236|315; (*TAIR) AT2G36290.1 (e_value=2e-101) | Symbols: | alpha/beta-Hydrolases superfamily protein | chr2:15208867-15210768 REVERSE LENGTH=364;; (*ITAG) Solyc05g055290.2.1 (e_value=3e-166) genomic_reference:SL2.40ch05 gene_region:64133774-64136904 transcript_region:SL2.40ch05:64133774..64136904- go_terms:GO:0016787 functional_descript…	26.22	29.55	11.1
NbS00011116g0014.1	transcript offset:14 AED:0.21 eAED:0.24 QI:14|0.5|0.4|1|0.75|0.8|5|1520|206; (*GB) gi|332038856|gb|ACX54788.2| (e_value=3e-47) putative arginine/serine-rich splicing factor [Arachis diogoi];; (*SWP) sp|Q9SJA6|RZ22A_ARATH (e_value=3e-46) Serine/arginine-rich splicing factor RSZ22A OS=Arabidopsis thaliana GN=RSZ22A PE=1 SV=1;; (*TAIR) AT2G24590.1 (e_value=2e-47) | Symbols: RSZ22a, At-RSZ22a | RNA r…	158.5	169.33	64.8
NbS00035173g0004.1	transcript offset:0 AED:0.11 eAED:0.11 QI:0|1|0.66|1|1|1|3|0|77; (*GB) gi|255559619|ref|XP_002520829.1| (e_value=3e-37) conserved hypothetical protein [Ricinus communis];; (*ITAG) Solyc06g050870.2.1 (e_value=1e-45) genomic_reference:SL2.40ch06 gene_region:30207438-30207966 transcript_region:SL2.40ch06:30207438..30207966- functional_description:"Hypoxia induced protein conserved region containing …	2.65	12.12	0.01
NbS00040524g0006.1	transcript offset:103 AED:0.37 eAED:0.37 QI:103|0.66|1|1|0.33|0.25|4|359|152; (*GB) gi|255543302|ref|XP_002512714.1| (e_value=2e-32) conserved hypothetical protein [Ricinus communis];; (*TAIR) AT5G47870.1 (e_value=1e-31) | Symbols: | FUNCTIONS IN: molecular_function unknown; INVOLVED IN: biological_process unknown; LOCATED IN: chloroplast; EXPRESSED IN: 22 plant structures; EXPRESSED DURING: 13 g…	5.01	17.14	3
NbS00019638g0003.1	transcript offset:0 AED:0.35 eAED:0.35 QI:0|0|0.5|1|1|0.5|2|248|188; (*GB) gi|297744348|emb|CBI37318.3| (e_value=4e-63) unnamed protein product [Vitis vinifera];; (*TAIR) AT3G07090.1 (e_value=1e-53) | Symbols: | PPPDE putative thiol peptidase family protein | chr3:2243153-2244476 REVERSE LENGTH=265;; (*ITAG) Solyc09g061310.2.1 (e_value=4e-83) genomic_reference:SL2.40ch09 gene_region:54244078-5424…	30.05	46.39	12
NbS00016553g0004.1	transcript offset:0 AED:0.41 eAED:0.41 QI:0|1|0.66|1|1|1|3|197|476; (*GB) gi|224136021|ref|XP_002327361.1| (e_value=0.0) cytochrome P450 [Populus trichocarpa];; (*SWP) sp|Q50EK0|C16B2_PICSI (e_value=1e-145) Cytochrome P450 716B2 OS=Picea sitchensis GN=CYP716B2 PE=2 SV=1;; (*TAIR) AT5G36110.1 (e_value=3e-149) | Symbols: CYP716A1 | cytochrome P450, family 716, subfamily A, polypeptide 1 | chr5:1419…	54.21	70.04	22.8
NbS00001024g0006.1	transcript offset:463 AED:0.24 eAED:0.26 QI:463|0.81|0.91|1|0.72|0.75|12|396|316; (*GB) gi|357485823|ref|XP_003613199.1| (e_value=0.0) ATP-citrate synthase [Medicago truncatula];; (*SWP) sp|O22718|ACLA2_ARATH (e_value=0.0) ATP-citrate synthase alpha chain protein 2 OS=Arabidopsis thaliana GN=ACLA-2 PE=2 SV=1;; (*TAIR) AT1G60810.1 (e_value=0.0) | Symbols: ACLA-2 | ATP-citrate lyase A-2 | chr1:2238…	6.19	29.85	5.4
NbS00037061g0009.1	transcript offset:118 AED:0.01 eAED:0.01 QI:118|1|1|1|1|1|2|629|124; (*GB) gi|255571105|ref|XP_002526503.1| (e_value=1e-55) acyl carrier protein, putative [Ricinus communis];; (*SWP) sp|P53665|ACPM1_ARATH (e_value=2e-56) Acyl carrier protein 1, mitochondrial OS=Arabidopsis thaliana GN=MTACP1 PE=2 SV=1;; (*TAIR) AT2G44620.1 (e_value=1e-57) | Symbols: MTACP-1, MTACP1 | mitochondrial acyl carrier pr…	44.78	50.24	23.1
NbS00029337g0011.1	transcript offset:116 AED:0.37 eAED:0.37 QI:116|1|0.75|1|1|1|4|0|242; (*GB) gi|61889383|emb|CAI53895.2| (e_value=1e-161) putative receptor associated protein [Capsicum chinense];; (*SWP) sp|Q94A20|BI1L_ARATH (e_value=1e-89) BI1-like protein OS=Arabidopsis thaliana GN=At4g15470 PE=2 SV=1;; (*TAIR) AT1G03070.2 (e_value=3e-143) | Symbols: | Bax inhibitor-1 family protein | chr1:730148-731379 FORWARD…	25.63	28.07	8.7
NbS00010265g0115.1	transcript offset:0 AED:0.03 eAED:0.03 QI:0|0.66|0.75|1|1|1|4|0|365	189.43	375.59	111.31
NbS00016384g0004.1	transcript offset:0 AED:0.14 eAED:0.14 QI:0|0.66|0.5|1|1|1|4|258|286; (*GB) gi|584711|sp|Q08507.1|ACCO3_PETHY (e_value=3e-166) RecName: Full=1-aminocyclopropane-1-carboxylate oxidase 3; Short=ACC oxidase 3; AltName: Full=Ethylene-forming enzyme; Short=EFE;; (*SWP) sp|Q08507|ACCO3_PETHY (e_value=8e-168) 1-aminocyclopropane-1-carboxylate oxidase 3 OS=Petunia hybrida GN=ACO3 PE=3 SV=1;; (*TAIR) AT1G…	66.58	161.05	42.9
NbS00024862g0001.1	transcript offset:0 AED:0.18 eAED:0.19 QI:0|0|0|0.5|1|1|2|0|69; (*GB) gi|372995481|gb|AEY11296.1| (e_value=2e-34) pathogenesis-related protein PR10 [Nicotiana tabacum];; (*SWP) sp|P17642|PRS2_SOLTU (e_value=6e-30) Pathogenesis-related protein STH-2 OS=Solanum tuberosum GN=STH-2 PE=2 SV=1;; (*ITAG) Solyc09g090970.2.1 (e_value=1e-32) genomic_reference:SL2.40ch09 gene_region:65693954-65695375 transc…	46.84	131.21	33
NbS00021017g0005.1	transcript offset:185 AED:0.28 eAED:0.28 QI:185|0.8|0.90|1|0.8|0.72|11|512|381; (*GB) gi|356505618|ref|XP_003521587.1| (e_value=0.0) PREDICTED: dnaJ homolog subfamily B member 11-like [Glycine max];; (*SWP) sp|Q6TUG0|DJB11_RAT (e_value=5e-91) DnaJ homolog subfamily B member 11 OS=Rattus norvegicus GN=Dnajb11 PE=2 SV=1;; (*TAIR) AT3G62600.1 (e_value=0.0) | Symbols: ATERDJ3B, ERDJ3B | DNAJ heat sho…	11.78	19.21	2.7
NbS00026357g0017.1	transcript offset:0 AED:0.34 eAED:0.34 QI:0|0|0.5|1|0|0|2|172|74	87.2	117.32	55.8
NbS00018743g0012.1	transcript offset:156 AED:0.16 eAED:0.16 QI:156|0.85|0.86|1|0.64|0.66|15|321|407; (*GB) gi|53854350|gb|AAU95618.1| (e_value=0.0) cytosolic acetoacetyl-coenzyme A thiolase [Nicotiana tabacum];; (*SWP) sp|Q8S4Y1|THIC1_ARATH (e_value=0.0) Acetyl-CoA acetyltransferase, cytosolic 1 OS=Arabidopsis thaliana GN=AAT1 PE=2 SV=1;; (*TAIR) AT5G48230.2 (e_value=0.0) | Symbols: EMB1276, ACAT2 | acetoacetyl-CoA…	20.33	48.17	10.5
NbS00034642g0009.1	transcript offset:0 AED:0.29 eAED:0.29 QI:0|0.5|0.6|0.8|0.5|0.6|5|439|74; (*GB) gi|350537255|ref|NP_001234286.1| (e_value=4e-35) small zinc finger-like protein [Solanum lycopersicum];; (*SWP) sp|Q9ZW33|TIM10_ARATH (e_value=3e-25) Mitochondrial import inner membrane translocase subunit Tim10 OS=Arabidopsis thaliana GN=TIM10 PE=2 SV=1;; (*TAIR) AT2G29530.2 (e_value=2e-26) | Symbols: TIM10 | Tim10/D…	21.51	23.64	7.8
NbS00009284g0003.1	transcript offset:138 AED:0.15 eAED:0.15 QI:138|1|1|1|1|1|3|384|281; (*GB) gi|6552389|dbj|BAA88224.1| (e_value=0.0) myb-related transcription factor LBM4 [Nicotiana tabacum];; (*SWP) sp|Q7XBH4|MYB4_ORYSJ (e_value=7e-72) Myb-related protein Myb4 OS=Oryza sativa subsp. japonica GN=MYB4 PE=2 SV=2;; (*TAIR) AT3G23250.1 (e_value=1e-86) | Symbols: MYB15, ATY19, ATMYB15 | myb domain protein 15 | chr3:83…	65.4	108.75	28.8
NbS00019247g0022.1	transcript offset:0 AED:0.23 eAED:0.26 QI:0|0.88|0.8|1|0.77|0.7|10|266|214; (*GB) gi|359482420|ref|XP_003632772.1| (e_value=1e-113) PREDICTED: DCN1-like protein 4 isoform 2 [Vitis vinifera];; (*SWP) sp|Q8CCA0|DCNL4_MOUSE (e_value=4e-35) DCN1-like protein 4 OS=Mus musculus GN=Dcun1d4 PE=2 SV=1;; (*TAIR) AT1G15860.2 (e_value=2e-105) | Symbols: | Domain of unknown function (DUF298) | chr1:5455055-54…	14.73	20.09	8.4
NbS00000180g0009.1	transcript offset:36 AED:0.14 eAED:0.14 QI:36|0.9|0.90|1|0.7|0.81|11|421|519; (*SWP) sp|Q147G5|CCA22_ARATH (e_value=3e-147) Cyclin-A2-2 OS=Arabidopsis thaliana GN=CYCA2-2 PE=2 SV=1;; (*TAIR) AT5G11300.1 (e_value=3e-148) | Symbols: CYC3B, CYC2BAT, CYCA2;2 | mitotic-like cyclin 3B from Arabidopsis | chr5:3601811-3604466 REVERSE LENGTH=436;; (*ITAG) Solyc06g065680.2.1 (e_value=0.0) genomic_reference…	4.12	6.21	0.01
NbS00004072g0004.1	transcript offset:162 AED:0.19 eAED:0.19 QI:162|0.90|0.83|1|0.90|0.83|12|466|362; (*GB) gi|224075619|ref|XP_002304710.1| (e_value=2e-107) predicted protein [Populus trichocarpa];; (*TAIR) AT3G24160.1 (e_value=4e-75) | Symbols: PMP | putative type 1 membrane protein | chr3:8726241-8729023 FORWARD LENGTH=364;; (*ITAG) Solyc09g091820.2.1 (e_value=0.0) genomic_reference:SL2.40ch09 gene_region:6637941…	31.52	54.67	18
NbS00013163g0010.1	transcript offset:207 AED:0.23 eAED:0.23 QI:207|1|1|1|0.77|0.8|10|463|580; (*SWP) sp|Q9FLP0|MA651_ARATH (e_value=0.0) 65-kDa microtubule-associated protein 1 OS=Arabidopsis thaliana GN=MAP65-1 PE=1 SV=1;; (*TAIR) AT5G55230.1 (e_value=0.0) | Symbols: ATMAP65-1, MAP65-1 | microtubule-associated proteins 65-1 | chr5:22402716-22405182 FORWARD LENGTH=587;; (*ITAG) Solyc07g064970.2.1 (e_value=0.0) geno…	33.88	39.89	13.2
NbS00057448g0001.1	transcript offset:0 AED:0.59 eAED:0.59 QI:0|0|0|0.66|1|1|3|0|113; (*GB) gi|38489222|gb|AAR21296.1| (e_value=1e-45) NDR1-like protein [Nicotiana benthamiana];; (*ITAG) Solyc12g005230.1.1 (e_value=7e-25) evidence_code:10F0H1E1IEG genomic_reference:SL2.40ch12 gene_region:147174-153831 transcript_region:SL2.40ch12:147174..153831+ functional_description:"Breast carcinoma amplified sequence 3 (Fragment…	2.95	11.52	2.7
NbS00009856g0011.1	transcript offset:0 AED:0.15 eAED:0.17 QI:0|1|0.75|1|1|1|4|339|290; (*GB) gi|225448948|ref|XP_002268646.1| (e_value=1e-110) PREDICTED: 50S ribosomal protein L15 [Vitis vinifera];; (*SWP) sp|A9H3K5|RL15_GLUDA (e_value=4e-27) 50S ribosomal protein L15 OS=Gluconacetobacter diazotrophicus (strain ATCC 49037 / DSM 5601 / PAl5) GN=rplO PE=3 SV=1;; (*TAIR) AT5G64670.1 (e_value=4e-107) | Symbols: | Ribos…	12.08	15.07	3.3
NbS00020429g0007.1	transcript offset:0 AED:0.09 eAED:0.09 QI:0|0.33|0|1|0.66|0.5|4|0|357; (*GB) gi|225470342|ref|XP_002269338.1| (e_value=9e-108) PREDICTED: CBS domain-containing protein CBSX5 [Vitis vinifera];; (*SWP) sp|Q84WQ5|CBSX5_ARATH (e_value=5e-67) CBS domain-containing protein CBSX5 OS=Arabidopsis thaliana GN=CBSX5 PE=2 SV=2;; (*TAIR) AT5G53750.1 (e_value=9e-69) | Symbols: | CBS domain-containing protein |…	9.43	15.96	4.8
NbS00015034g0011.1	transcript offset:90 AED:0.35 eAED:0.35 QI:90|1|1|1|0|1|2|250|73; (*TAIR) AT3G14430.1 (e_value=5e-15) | Symbols: | unknown protein; FUNCTIONS IN: molecular_function unknown; INVOLVED IN: response to oxidative stress; LOCATED IN: mitochondrion; EXPRESSED IN: 23 plant structures; EXPRESSED DURING: 13 growth stages; Has 16 Blast hits to 16 proteins in 7 species: Archae - 0; Bacteria - 0; Metazoa - 0…	42.42	68.56	24.6
NbS00018563g0001.1	transcript offset:0 ; (*GB) gi|1354849|gb|AAB02006.1| (e_value=1e-90) epoxide hydrolase [Nicotiana tabacum];; (*SWP) sp|P80299|HYES_RAT (e_value=3e-30) Epoxide hydrolase 2 OS=Rattus norvegicus GN=Ephx2 PE=1 SV=1;; (*TAIR) AT4G02340.1 (e_value=7e-40) | Symbols: | alpha/beta-Hydrolases superfamily protein | chr4:1035722-1037403 FORWARD LENGTH=324;; (*ITAG) Solyc02g078570.2.1 (e_value=3e-55) genomic…	38	96.34	31.5
NbS00039057g0009.1	transcript offset:222 AED:0.33 eAED:0.33 QI:222|0.83|0.85|1|0.33|0.71|7|350|193; (*GB) gi|351723819|ref|NP_001237804.1| (e_value=2e-47) uncharacterized protein LOC100499909 [Glycine max];; (*SWP) sp|Q9ZS51|PMP22_ARATH (e_value=2e-38) Peroxisomal membrane protein PMP22 OS=Arabidopsis thaliana GN=PMP22 PE=1 SV=1;; (*TAIR) AT4G04470.1 (e_value=1e-39) | Symbols: PMP22 | Peroxisomal membrane 22 kDa (M…	15.32	16.55	5.1
NbS00002249g0002.1	transcript offset:0 AED:0.01 eAED:0.01 QI:0|0|0.5|1|0|0.5|2|177|369	707.64	1813.24	594.34
NbS00006001g0005.1	transcript offset:0 AED:0.03 eAED:0.03 QI:0|0.25|0.2|1|0.25|0.2|5|0|829; (*GB) gi|255581111|ref|XP_002531370.1| (e_value=0.0) conserved hypothetical protein [Ricinus communis];; (*TAIR) AT2G28780.1 (e_value=0.0) | Symbols: | unknown protein; INVOLVED IN: biological_process unknown; LOCATED IN: mitochondrion; EXPRESSED IN: inflorescence meristem, root, flower; EXPRESSED DURING: petal differentiati…	11.78	17.43	2.1
NbS00032283g0002.1	transcript offset:0 AED:0.02 eAED:0.02 QI:0|1|0.5|1|0|0|2|69|263; (*GB) gi|225445607|ref|XP_002285432.1| (e_value=5e-44) PREDICTED: repetitive proline-rich cell wall protein 1 [Vitis vinifera];; (*SWP) sp|Q00451|PRF1_SOLLC (e_value=2e-17) 36.4 kDa proline-rich protein OS=Solanum lycopersicum GN=TPRP-F1 PE=2 SV=1;; (*TAIR) AT2G10940.2 (e_value=3e-40) | Symbols: | Bifunctional inhibitor/lipid-trans…	7.95	18.03	3
NbS00010489g0023.1	transcript offset:0 AED:0.14 eAED:0.15 QI:0|0.55|0.52|0.90|0.65|0.61|21|309|1816; (*GB) gi|138996985|dbj|BAF52855.1| (e_value=0.0) repressor of silencing 1 [Nicotiana tabacum];; (*SWP) sp|Q9SJQ6|ROS1_ARATH (e_value=0.0) Protein ROS1 OS=Arabidopsis thaliana GN=ROS1 PE=1 SV=2;; (*TAIR) AT2G36490.1 (e_value=0.0) | Symbols: DML1, ROS1 | demeter-like 1 | chr2:15308259-15314272 REVERSE LENGTH=1393;; (*…	12.67	15.37	4.8
NbS00016665g0102.1	transcript offset:273 AED:0.24 eAED:0.24 QI:273|1|1|1|0.83|0.71|7|250|186	23.57	36.64	18
NbS00018364g0009.1	transcript offset:0 AED:0.30 eAED:0.30 QI:0|0.75|0.6|1|1|1|5|0|318; (*GB) gi|10798648|emb|CAC12824.1| (e_value=2e-110) putative DNAJ protein [Nicotiana tabacum];; (*SWP) sp|Q04960|DNJH_CUCSA (e_value=7e-102) DnaJ protein homolog OS=Cucumis sativus GN=DNAJ1 PE=2 SV=1;; (*TAIR) AT3G44110.1 (e_value=6e-95) | Symbols: ATJ3, ATJ | DNAJ homologue 3 | chr3:15869115-15871059 REVERSE LENGTH=420;; (*ITAG) …	4.12	8.87	0.9
NbS00015069g0016.1	transcript offset:0 AED:0.20 eAED:0.20 QI:0|0.25|0|1|0.25|0.6|5|0|216; (*GB) gi|225442747|ref|XP_002284968.1| (e_value=1e-102) PREDICTED: gibberellin 20 oxidase 3 [Vitis vinifera];; (*SWP) sp|Q39111|GAOX2_ARATH (e_value=1e-19) Gibberellin 20 oxidase 2 OS=Arabidopsis thaliana GN=20ox2 PE=2 SV=1;; (*TAIR) AT1G52820.1 (e_value=2e-88) | Symbols: | 2-oxoglutarate (2OG) and Fe(II)-dependent oxygenase s…	25.34	35.46	8.4
NbS00016377g0001.1	transcript offset:0 AED:0.13 eAED:0.13 QI:0|-1|0|1|-1|1|1|0|185; (*ITAG) Solyc07g061890.1.1 (e_value=3e-74) evidence_code:10F0H0E1IEG genomic_reference:SL2.40ch07 gene_region:62000405-62000956 transcript_region:SL2.40ch07:62000405..62000956+ functional_description:"Unknown Protein (AHRD V1)";	13.85	13.89	3
NbS00035223g0007.1	transcript offset:0 AED:0.41 eAED:0.42 QI:0|0.5|0|0.66|1|1|3|0|122; (*GB) gi|225455513|ref|XP_002265347.1| (e_value=2e-81) PREDICTED: 40S ribosomal protein S20-2 isoform 1 [Vitis vinifera];; (*SWP) sp|Q9STY6|RS202_ARATH (e_value=2e-77) 40S ribosomal protein S20-2 OS=Arabidopsis thaliana GN=RPS20B PE=2 SV=1;; (*TAIR) AT3G47370.3 (e_value=2e-78) | Symbols: | Ribosomal protein S10p/S20e family prote…	259.84	293.44	146.41
NbS00027667g0007.1	transcript offset:0	21.51	30.44	9.6
NbS00053606g0003.1	transcript offset:166 AED:0.04 eAED:0.04 QI:166|0|0.5|1|1|1|2|0|516; (*GB) gi|142942407|gb|ABO92982.1| (e_value=0.0) putative AAA ATPase [Solanum tuberosum];; (*TAIR) AT3G28580.1 (e_value=1e-165) | Symbols: | P-loop containing nucleoside triphosphate hydrolases superfamily protein | chr3:10715736-10717238 FORWARD LENGTH=500;; (*ITAG) Solyc05g007470.2.1 (e_value=0.0) genomic_reference:SL2.40ch05 g…	110.77	183.21	89.41
NbS00027097g0003.1	transcript offset:278 AED:0.19 eAED:0.22 QI:278|0.90|0.83|1|0.45|0.41|12|201|414; (*GB) gi|224105457|ref|XP_002313817.1| (e_value=1e-60) predicted protein [Populus trichocarpa];; (*SWP) sp|Q8W4F0|DAR1_ARATH (e_value=3e-58) Protein DA1-related 1 OS=Arabidopsis thaliana GN=DAR1 PE=2 SV=3;; (*TAIR) AT4G36860.1 (e_value=2e-59) | Symbols: | LIM domain-containing protein | chr4:17358580-17361189 REVERS…	19.74	40.19	15.6
NbS00049093g0008.1	transcript offset:189 AED:0.16 eAED:0.16 QI:189|1|1|1|0.77|0.8|10|388|318; (*GB) gi|356521303|ref|XP_003529296.1| (e_value=5e-164) PREDICTED: pseudouridine-5'-monophosphatase-like [Glycine max];; (*SWP) sp|Q969G6|RIFK_HUMAN (e_value=1e-47) Riboflavin kinase OS=Homo sapiens GN=RFK PE=1 SV=2;; (*TAIR) AT4G21470.1 (e_value=1e-158) | Symbols: ATFMN/FHY, FMN/FHY | riboflavin kinase/FMN hydrolase | chr…	29.17	33.39	12
NbS00052164g0013.1	transcript offset:155 AED:0.21 eAED:0.21 QI:155|1|1|1|0.75|0.6|5|453|174; (*GB) gi|15144508|gb|AAK84475.1| (e_value=2e-95) unknown [Solanum lycopersicum];; (*TAIR) AT2G22570.1 (e_value=8e-70) | Symbols: ATNIC1, NIC1 | nicotinamidase 1 | chr2:9589604-9590846 REVERSE LENGTH=244;; (*ITAG) Solyc11g010650.2.1 (e_value=9e-98) genomic_reference:SL2.40ch11 gene_region:3704467-3706636 transcript_region:SL…	24.45	28.37	13.8
NbS00023419g0202.1	transcript offset:564 AED:0.23 eAED:0.23 QI:564|0|0.5|1|0|1|2|282|372	29.17	50.24	20.4

## Sheet: Table S2-K4
GeneID	Description	NCK-TPM	N6H-TPM	N48H-TPM
NbS00015210g0001.1	transcript offset:0 AED:0.10 eAED:0.10 QI:0|-1|0|1|-1|1|1|0|452; (*SWP) sp|Q9SND9|Y3028_ARATH (e_value=5e-80) Uncharacterized acetyltransferase At3g50280 OS=Arabidopsis thaliana GN=At3g50280 PE=1 SV=1;; (*TAIR) AT5G42830.1 (e_value=2e-178) | Symbols: | HXXXD-type acyl-transferase family protein | chr5:17176384-17177906 FORWARD LENGTH=450;; (*ITAG) Solyc04g078660.1.1 (e_value=0.0) evidence_code:10…	74.53	45.21	14.4
NbS00033024g0001.1	transcript offset:0 AED:0.17 eAED:0.17 QI:0|0.85|0.87|1|1|1|8|260|540; (*GB) gi|255554849|ref|XP_002518462.1| (e_value=0.0) multicopper oxidase, putative [Ricinus communis];; (*SWP) sp|Q00624|ASOL_BRANA (e_value=0.0) L-ascorbate oxidase homolog OS=Brassica napus GN=Bp10 PE=2 SV=1;; (*TAIR) AT4G22010.1 (e_value=0.0) | Symbols: sks4 | SKU5 similar 4 | chr4:11663429-11666463 FORWARD LENGTH=541;; (*I…	59.8	34.57	13.8
NbS00041630g0008.1	transcript offset:116 AED:0.17 eAED:0.17 QI:116|0.83|0.71|1|0.83|0.85|7|167|684; (*GB) gi|359490397|ref|XP_002279420.2| (e_value=0.0) PREDICTED: probable methyltransferase PMT15-like [Vitis vinifera];; (*SWP) sp|Q9ZPH9|PMTF_ARATH (e_value=0.0) Probable methyltransferase PMT15 OS=Arabidopsis thaliana GN=At4g00750 PE=1 SV=1;; (*TAIR) AT4G00750.1 (e_value=0.0) | Symbols: | S-adenosyl-L-methionine-de…	11.19	8.57	2.4
NbS00050924g0007.1	transcript offset:0 AED:0.09 eAED:0.09 QI:0|1|1|1|1|1|2|228|224; (*GB) gi|225436164|ref|XP_002264054.1| (e_value=2e-103) PREDICTED: glutathione transferase GST 23 [Vitis vinifera];; (*SWP) sp|Q9FQA3|GST23_MAIZE (e_value=4e-61) Glutathione transferase GST 23 OS=Zea mays PE=2 SV=1;; (*TAIR) AT2G29420.1 (e_value=2e-52) | Symbols: ATGSTU7, GST25, GSTU7 | glutathione S-transferase tau 7 | chr2:1261811…	46.25	28.66	7.8
NbS00007942g0011.1	transcript offset:533 AED:0.27 eAED:0.27 QI:533|0.88|0.9|1|0.55|0.6|10|304|613; (*GB) gi|350537183|ref|NP_001234795.1| (e_value=0.0) inositol-1,4,5-triphosphate-5-phosphatase [Solanum lycopersicum];; (*SWP) sp|Q84MA2|IP5P1_ARATH (e_value=7e-151) Type I inositol 1,4,5-trisphosphate 5-phosphatase 1 OS=Arabidopsis thaliana GN=IP5P1 PE=1 SV=2;; (*TAIR) AT1G71710.1 (e_value=4e-165) | Symbols: | DNAse …	23.57	11.52	8.4
NbS00034458g0004.1	transcript offset:0 AED:0.13 eAED:0.13 QI:0|0.66|0.5|0.75|0.66|0.75|4|155|375; (*GB) gi|350535953|ref|NP_001234478.1| (e_value=0.0) xyloglucan endotransglucosylase-hydrolase XTH9 precursor [Solanum lycopersicum];; (*SWP) sp|Q38911|XTH15_ARATH (e_value=4e-124) Probable xyloglucan endotransglucosylase/hydrolase protein 15 OS=Arabidopsis thaliana GN=XTH15 PE=1 SV=1;; (*TAIR) AT4G14130.1 (e_value=3e-…	36.24	10.93	7.5
NbS00020040g0013.1	transcript offset:1874 AED:0.15 eAED:0.15 QI:1874|1|1|1|0.83|0.71|7|292|185; (*GB) gi|359491601|ref|XP_002280126.2| (e_value=2e-105) PREDICTED: ubiquitin-conjugating enzyme E2 5-like isoform 1 [Vitis vinifera];; (*SWP) sp|P16577|UBC4_WHEAT (e_value=1e-93) Ubiquitin-conjugating enzyme E2-23 kDa OS=Triticum aestivum GN=UBC4 PE=1 SV=1;; (*TAIR) AT5G41340.1 (e_value=2e-93) | Symbols: UBC4, ATUBC4 | u…	27.4	20.98	10.8
NbS00061181g0004.1	transcript offset:338 AED:0.28 eAED:0.28 QI:338|0.87|0.77|1|0.87|0.88|9|0|469; (*GB) gi|45387407|gb|AAS60194.1| (e_value=0.0) hexokinase 3 [Nicotiana tabacum];; (*SWP) sp|Q9SQ76|HXK2_SOLTU (e_value=0.0) Hexokinase-2 OS=Solanum tuberosum GN=HXK2 PE=2 SV=1;; (*TAIR) AT2G19860.1 (e_value=0.0) | Symbols: ATHXK2, HXK2 | hexokinase 2 | chr2:8570818-8573762 FORWARD LENGTH=502;; (*ITAG) Solyc06g066440.2.…	22.68	6.8	5.7
NbS00028291g0009.1	transcript offset:198 AED:0.29 eAED:0.29 QI:198|1|1|1|1|1|4|438|125; (*GB) gi|224125184|ref|XP_002329914.1| (e_value=3e-67) predicted protein [Populus trichocarpa];; (*SWP) sp|Q9FGK0|NDUB8_ARATH (e_value=1e-66) NADH dehydrogenase [ubiquinone] 1 beta subcomplex subunit 8, mitochondrial OS=Arabidopsis thaliana GN=At5g47570 PE=2 SV=1;; (*TAIR) AT5G47570.1 (e_value=1e-67) | Symbols: | unknown protein…	73.65	40.78	20.4
NbS00003717g0028.1	transcript offset:203 AED:0.30 eAED:0.30 QI:203|0.71|0.5|1|0.71|0.87|8|0|244; (*GB) gi|225438529|ref|XP_002279389.1| (e_value=6e-119) PREDICTED: probable ATP synthase 24 kDa subunit, mitochondrial [Vitis vinifera];; (*SWP) sp|Q9SJ12|ATP7_ARATH (e_value=3e-110) Probable ATP synthase 24 kDa subunit, mitochondrial OS=Arabidopsis thaliana GN=At2g21870 PE=1 SV=1;; (*TAIR) AT2G21870.1 (e_value=2e-111) …	179.71	119.98	33
NbS00040856g0011.1	transcript offset:0 AED:0.33 eAED:0.33 QI:0|1|0.77|1|0.62|0.55|9|465|288; (*GB) gi|198400321|gb|ACH87169.1| (e_value=2e-123) MYB transcription factor [Camellia sinensis];; (*SWP) sp|Q6R0H0|ASG4_ARATH (e_value=6e-68) Transcription factor ASG4 OS=Arabidopsis thaliana GN=ASG4 PE=2 SV=1;; (*TAIR) AT3G09600.1 (e_value=8e-95) | Symbols: | Homeodomain-like superfamily protein | chr3:2946459-2948270 FORW…	6.48	0.59	0.01
NbS00052542g0002.1	transcript offset:0 AED:0.13 eAED:0.13 QI:0|-1|0|1|-1|1|1|0|166; (*GB) gi|255576633|ref|XP_002529206.1| (e_value=9e-99) Regulator of ribonuclease activity A, putative [Ricinus communis];; (*SWP) sp|Q9FH13|RRAA3_ARATH (e_value=3e-95) Regulator of ribonuclease-like protein 3 OS=Arabidopsis thaliana GN=At5g56260 PE=2 SV=1;; (*TAIR) AT5G56260.1 (e_value=3e-96) | Symbols: | Ribonuclease E inhibitor Rr…	8.25	3.25	1.2
NbS00008393g0006.1	transcript offset:0 AED:0.04 eAED:0.04 QI:0|0.85|0.75|0.87|1|1|8|662|207; (*GB) gi|350535416|ref|NP_001234705.1| (e_value=1e-118) calcium sensor calcineurin B-like [Solanum lycopersicum];; (*SWP) sp|Q3HRP0|CNBL7_ORYSJ (e_value=5e-104) Calcineurin B-like protein 7 OS=Oryza sativa subsp. japonica GN=CBL7 PE=2 SV=1;; (*TAIR) AT5G24270.2 (e_value=5e-105) | Symbols: SOS3 | Calcium-binding EF-hand fami…	18.85	15.66	1.2
NbS00009627g0007.1	transcript offset:357 AED:0.17 eAED:0.17 QI:357|0.83|1|1|0.83|0.85|7|363|243; (*GB) gi|224105811|ref|XP_002313939.1| (e_value=5e-108) predicted protein [Populus trichocarpa];; (*SWP) sp|Q9M2Y6|Y3972_ARATH (e_value=2e-98) Uncharacterized protein At3g49720 OS=Arabidopsis thaliana GN=At3g49720 PE=1 SV=1;; (*TAIR) AT3G49720.2 (e_value=1e-99) | Symbols: | unknown protein; FUNCTIONS IN: molecular_funct…	45.37	27.78	17.7
NbS00009338g0004.1	transcript offset:0 AED:0.23 eAED:0.23 QI:0|0.66|0.6|1|0.88|0.8|10|305|516; (*GB) gi|225434396|ref|XP_002270785.1| (e_value=0.0) PREDICTED: alanine--glyoxylate aminotransferase 2 homolog 2, mitochondrial-like [Vitis vinifera];; (*SWP) sp|Q9SR86|AGT23_ARATH (e_value=0.0) Alanine--glyoxylate aminotransferase 2 homolog 3, mitochondrial OS=Arabidopsis thaliana GN=At3g08860 PE=2 SV=1;; (*TAIR) AT3G088…	119.31	51.12	29.1
NbS00003671g0009.1	transcript offset:0 AED:0.09 eAED:0.09 QI:0|1|0.6|1|1|1|5|0|272; (*GB) gi|255581713|ref|XP_002531659.1| (e_value=5e-129) [ribulose-bisphosphate carboxylase]-lysine N-methyltransferase, putative [Ricinus communis];; (*TAIR) AT2G18850.1 (e_value=2e-110) | Symbols: | SET domain-containing protein | chr2:8160788-8163479 FORWARD LENGTH=543;; (*ITAG) Solyc02g014520.2.1 (e_value=5e-169) genomic_referenc…	20.03	11.23	7.2
NbS00056712g0001.1	transcript offset:0 AED:0.26 eAED:0.54 QI:0|0|0|1|1|1|2|0|137; (*GB) gi|380706600|gb|AFD97530.1| (e_value=4e-25) BAP1 [Vitis vinifera];; (*ITAG) Solyc01g091590.2.1 (e_value=1e-40) genomic_reference:SL2.40ch01 gene_region:76943808-76944592 transcript_region:SL2.40ch01:76943808..76944592+ go_terms:GO:0005515,GO:0005543 functional_description:"SRC2 protein (AHRD V1 ***- A7XAJ8_9CONI); contains Inter…	24.16	11.82	8.4
NbS00014625g0002.1	transcript offset:0 AED:0.41 eAED:0.55 QI:0|0|0|0.66|1|1|3|0|162; (*ITAG) Solyc11g006240.1.1 (e_value=2e-29) evidence_code:10F0H0E1IEG genomic_reference:SL2.40ch11 gene_region:992150-992518 transcript_region:SL2.40ch11:992150..992518- functional_description:"Unknown Protein (AHRD V1)";	40.36	18.03	6
NbS00057374g0007.1	transcript offset:114 AED:0.24 eAED:0.24 QI:114|0.82|0.88|0.94|0.64|0.72|18|551|673; (*GB) gi|350535118|ref|NP_001233921.1| (e_value=0.0) Xaa-Pro aminopeptidase 1 [Solanum lycopersicum];; (*SWP) sp|D1ZKF3|AMPP1_SORMK (e_value=1e-172) Probable Xaa-Pro aminopeptidase P OS=Sordaria macrospora (strain ATCC MYA-333 / DSM 997 / K(L3346) / K-hell) GN=AMPP PE=3 SV=1;; (*TAIR) AT4G36760.1 (e_value=0.0) | …	10.9	4.43	2.4
NbS00060288g0001.1	transcript offset:0 AED:0.15 eAED:0.17 QI:0|-1|0|1|-1|1|1|0|180; (*GB) gi|296085145|emb|CBI28640.3| (e_value=4e-32) unnamed protein product [Vitis vinifera];; (*TAIR) AT3G04310.1 (e_value=5e-18) | Symbols: | unknown protein; Has 44 Blast hits to 44 proteins in 12 species: Archae - 0; Bacteria - 0; Metazoa - 0; Fungi - 0; Plants - 44; Viruses - 0; Other Eukaryotes - 0 (source: NCBI BLink). | chr3:…	25.34	9.16	4.8
NbS00047006g0006.1	transcript offset:0 AED:0.38 eAED:0.39 QI:0|0.4|0.16|1|0.6|0.33|6|376|250; (*GB) gi|224108293|ref|XP_002314791.1| (e_value=1e-83) predicted protein [Populus trichocarpa];; (*SWP) sp|Q9CAB6|UEV1B_ARATH (e_value=1e-74) Ubiquitin-conjugating enzyme E2 variant 1B OS=Arabidopsis thaliana GN=UEV1B PE=1 SV=1;; (*TAIR) AT1G70660.1 (e_value=1e-75) | Symbols: MMZ2, UEV1B | MMS ZWEI homologue 2 | chr1:26640…	38	14.48	12.9
NbS00015066g0005.1	transcript offset:0 AED:0.26 eAED:0.26 QI:0|1|0.6|1|1|1|5|0|197; (*SWP) sp|Q9ZVN4|Y1500_ARATH (e_value=3e-68) Probable tyrosine-protein phosphatase At1g05000 OS=Arabidopsis thaliana GN=At1g05000 PE=1 SV=1;; (*TAIR) AT3G02800.1 (e_value=7e-89) | Symbols: | Tyrosine phosphatase family protein | chr3:606638-607704 REVERSE LENGTH=203;; (*ITAG) Solyc04g056340.2.1 (e_value=3e-125) genomic_reference:SL2…	35.35	24.23	7.8
NbS00013765g0004.1	transcript offset:0 AED:0.20 eAED:0.20 QI:0|0.85|0.75|0.87|0.85|0.75|8|183|345; (*GB) gi|350537875|ref|NP_001233803.1| (e_value=0.0) pto-interacting protein 1 [Solanum lycopersicum];; (*SWP) sp|Q41328|PTI1_SOLLC (e_value=0.0) Pto-interacting protein 1 OS=Solanum lycopersicum GN=PTI1 PE=1 SV=2;; (*TAIR) AT3G17410.1 (e_value=0.0) | Symbols: | Protein kinase superfamily protein | chr3:5956601-595888…	25.63	13.59	6.6
NbS00061478g0003.1	transcript offset:0 AED:0.27 eAED:0.27 QI:0|1|0.75|1|1|1|4|0|523; (*GB) gi|19885|emb|CAA47324.1| (e_value=0.0) monosaccharid transporter [Nicotiana tabacum];; (*SWP) sp|Q41144|STC_RICCO (e_value=0.0) Sugar carrier protein C OS=Ricinus communis GN=STC PE=2 SV=1;; (*TAIR) AT1G11260.1 (e_value=0.0) | Symbols: STP1, ATSTP1 | sugar transporter 1 | chr1:3777460-3780133 FORWARD LENGTH=522;; (*ITAG) Soly…	19.15	6.8	3.3
NbS00005259g0004.1	transcript offset:169 AED:0.25 eAED:0.25 QI:169|1|1|1|0.75|0.8|5|349|231; (*GB) gi|255547908|ref|XP_002515011.1| (e_value=5e-114) oligopeptidase, putative [Ricinus communis];; (*TAIR) AT1G67700.2 (e_value=2e-116) | Symbols: | unknown protein; FUNCTIONS IN: molecular_function unknown; INVOLVED IN: biological_process unknown; LOCATED IN: chloroplast, chloroplast envelope; EXPRESSED IN: 22 plant str…	6.19	1.48	0.01
NbS00011812g0109.1	transcript offset:0 AED:0.16 eAED:0.16 QI:0|0.8|0.83|1|1|1|6|143|391	21.8	10.93	6.9
NbS00036814g0009.1	transcript offset:0 AED:0.36 eAED:0.36 QI:0|0.4|0.5|0.66|1|1|6|0|262; (*GB) gi|224143751|ref|XP_002325061.1| (e_value=3e-121) porin/voltage-dependent anion-selective channel protein [Populus trichocarpa];; (*SWP) sp|Q9FKM2|VDAC4_ARATH (e_value=4e-101) Mitochondrial outer membrane protein porin 4 OS=Arabidopsis thaliana GN=VDAC4 PE=2 SV=1;; (*TAIR) AT5G57490.1 (e_value=3e-102) | Symbols: VDAC4, AT…	21.8	13.3	3.9
NbS00022154g0003.1	transcript offset:132 AED:0.11 eAED:0.11 QI:132|1|1|1|0.86|0.82|23|276|1402; (*SWP) sp|Q3EBC8|DCL2_ARATH (e_value=0.0) Endoribonuclease Dicer homolog 2 OS=Arabidopsis thaliana GN=At3g03300 PE=1 SV=2;; (*TAIR) AT3G03300.3 (e_value=0.0) | Symbols: DCL2 | dicer-like 2 | chr3:768020-774833 REVERSE LENGTH=1388;; (*ITAG) Solyc06g048960.2.1 (e_value=0.0) genomic_reference:SL2.40ch06 gene_region:28551172…	45.96	30.14	17.4
NbS00020869g0014.1	transcript offset:127 AED:0.24 eAED:0.24 QI:127|1|1|1|0.90|0.83|12|291|310; (*SWP) sp|Q8VYI3|ECH2_ARATH (e_value=2e-130) Enoyl-CoA hydratase 2, peroxisomal OS=Arabidopsis thaliana GN=ECH2 PE=1 SV=1;; (*TAIR) AT1G76150.1 (e_value=1e-131) | Symbols: ECH2, ATECH2 | enoyl-CoA hydratase 2 | chr1:28575236-28577637 REVERSE LENGTH=309;; (*ITAG) Solyc12g094450.1.1 (e_value=1e-167) evidence_code:10F1H1E1IE…	27.4	12.71	7.5
NbS00035520g0003.1	transcript offset:0 AED:0.20 eAED:0.20 QI:0|0.87|0.77|1|1|1|9|603|544; (*GB) gi|255575145|ref|XP_002528477.1| (e_value=0.0) big map kinase/bmk, putative [Ricinus communis];; (*SWP) sp|Q9LUC3|MPK19_ARATH (e_value=0.0) Mitogen-activated protein kinase 19 OS=Arabidopsis thaliana GN=MPK19 PE=2 SV=2;; (*TAIR) AT3G14720.1 (e_value=0.0) | Symbols: ATMPK19, MPK19 | MAP kinase 19 | chr3:4946057-4948906 FO…	38	13.3	6.3
NbS00004491g0009.1	transcript offset:7 AED:0.25 eAED:0.28 QI:7|0.71|0.5|1|0.28|0.25|8|235|385; (*GB) gi|350535825|ref|NP_001234471.1| (e_value=0.0) transcription factor IIIA [Solanum lycopersicum];; (*SWP) sp|Q8VHT7|TF3A_MOUSE (e_value=7e-26) Transcription factor IIIA OS=Mus musculus GN=Gtf3a PE=2 SV=2;; (*TAIR) AT1G72050.2 (e_value=2e-87) | Symbols: TFIIIA | transcription factor IIIA | chr1:27115082-27117228 FORWA…	11.78	5.61	2.4
NbS00021892g0003.1	transcript offset:191 AED:0.04 eAED:0.04 QI:191|1|1|1|0.5|0.4|5|817|252; (*GB) gi|226872|prf||1609235A (e_value=2e-124) chlorophyll a/b binding protein;; (*SWP) sp|P27522|CB13_SOLLC (e_value=4e-125) Chlorophyll a-b binding protein 8, chloroplastic OS=Solanum lycopersicum GN=CAB8 PE=3 SV=1;; (*TAIR) AT1G61520.3 (e_value=2e-123) | Symbols: LHCA3 | photosystem I light harvesting complex gene 3 | chr…	9.13	2.36	0.6
NbS00035810g0002.1	transcript offset:0 AED:0.33 eAED:0.33 QI:0|0|0|0.33|1|1|3|0|349; (*GB) gi|359491397|ref|XP_002282158.2| (e_value=4e-129) PREDICTED: WD repeat-containing protein 85 isoform 3 [Vitis vinifera];; (*SWP) sp|Q55C80|WDR85_DICDI (e_value=9e-40) WD repeat-containing protein 85 homolog OS=Dictyostelium discoideum GN=wdr85 PE=3 SV=1;; (*TAIR) AT5G63010.1 (e_value=2e-110) | Symbols: | Transducin/WD40 repea…	28.87	19.21	10.8
NbS00043559g0004.1	transcript offset:0 AED:0.03 eAED:0.03 QI:0|0.66|0.25|1|0.66|0.75|4|0|298; (*GB) gi|91107165|gb|ABE11608.1| (e_value=0.0) xyloglucan endo-transglycosylase precursor [Solanum chacoense];; (*SWP) sp|P35694|BRU1_SOYBN (e_value=1e-157) Brassinosteroid-regulated protein BRU1 OS=Glycine max PE=2 SV=1;; (*TAIR) AT4G14130.1 (e_value=1e-152) | Symbols: XTR7, XTH15 | xyloglucan endotransglucosylase/hydrola…	86.32	34.87	15
NbS00054457g0001.1	transcript offset:0 AED:0.38 eAED:0.39 QI:0|0.5|0.33|0.66|1|1|3|0|211; (*GB) gi|359479661|ref|XP_003632323.1| (e_value=4e-43) PREDICTED: uncharacterized protein LOC100852813 [Vitis vinifera];; (*TAIR) AT4G04614.1 (e_value=7e-30) | Symbols: | unknown protein; Has 35333 Blast hits to 34131 proteins in 2444 species: Archae - 798; Bacteria - 22429; Metazoa - 974; Fungi - 991; Plants - 531; Viruses - …	76.6	37.53	23.4
NbS00007314g0001.1	transcript offset:0 AED:0.28 eAED:0.28 QI:0|-1|0|1|-1|1|1|0|108; (*GB) gi|255560727|ref|XP_002521377.1| (e_value=3e-33) conserved hypothetical protein [Ricinus communis];; (*TAIR) AT2G19460.1 (e_value=1e-24) | Symbols: | Protein of unknown function (DUF3511) | chr2:8431581-8431931 FORWARD LENGTH=116;; (*ITAG) Solyc12g049210.1.1 (e_value=3e-36) evidence_code:10F0H0E0IEG genomic_reference:SL2.40ch1…	28.28	13.89	7.8
NbS00053311g0004.1	transcript offset:0 AED:0.40 eAED:0.40 QI:0|0|0.5|1|0|1|2|604|71; (*GB) gi|225465290|ref|XP_002268875.1| (e_value=3e-28) PREDICTED: NADH dehydrogenase [ubiquinone] 1 beta subcomplex subunit 3-B [Vitis vinifera];; (*SWP) sp|Q9M9R9|NDB3B_ARATH (e_value=1e-27) NADH dehydrogenase [ubiquinone] 1 beta subcomplex subunit 3-B OS=Arabidopsis thaliana GN=At1g14450 PE=2 SV=1;; (*TAIR) AT1G14450.1 (e_value=9…	17.97	17.14	6.9
NbS00002387g0009.1	transcript offset:0 AED:0.16 eAED:0.16 QI:0|1|0.5|1|1|1|2|0|603; (*GB) gi|255579150|ref|XP_002530422.1| (e_value=0.0) serine/threonine protein kinase, putative [Ricinus communis];; (*SWP) sp|Q0DCT8|G11A_ORYSJ (e_value=0.0) Protein kinase G11A OS=Oryza sativa subsp. japonica GN=Os06g0291600 PE=2 SV=1;; (*TAIR) AT5G47750.1 (e_value=0.0) | Symbols: D6PKL2, PK5 | D6 protein kinase like 2 | chr5:19339…	43.6	13.89	8.1
NbS00007006g0015.1	transcript offset:0 AED:0.59 eAED:1.00 QI:0|0|0|1|1|1|2|0|79	15.91	7.09	5.1
NbS00038395g0001.1	transcript offset:0 AED:0.18 eAED:0.18 QI:0|1|0.75|1|0.66|0.5|4|452|510; (*GB) gi|297738116|emb|CBI27317.3| (e_value=3e-73) unnamed protein product [Vitis vinifera];; (*SWP) sp|Q94JW8|SPL6_ARATH (e_value=5e-52) Squamosa promoter-binding-like protein 6 OS=Arabidopsis thaliana GN=SPL6 PE=2 SV=2;; (*TAIR) AT1G69170.1 (e_value=4e-53) | Symbols: | Squamosa promoter-binding protein-like (SBP domain) tr…	4.42	1.77	0.01
NbS00045842g0003.1	transcript offset:341 AED:0.13 eAED:0.13 QI:341|0.84|0.84|1|0.96|0.96|26|489|1512; (*GB) gi|125535486|gb|EAY81974.1| (e_value=0.0) hypothetical protein OsI_37152 [Oryza sativa Indica Group];; (*SWP) sp|Q0WLB5|CLAH2_ARATH (e_value=0.0) Clathrin heavy chain 2 OS=Arabidopsis thaliana GN=CHC2 PE=1 SV=1;; (*TAIR) AT3G08530.1 (e_value=0.0) | Symbols: | Clathrin, heavy chain | chr3:2587171-2595411 REVER…	82.19	50.53	25.8
NbS00012870g0009.1	transcript offset:0 AED:0.27 eAED:0.29 QI:0|0.54|0.56|0.91|0.59|0.65|23|0|1685; (*GB) gi|224112321|ref|XP_002316152.1| (e_value=0.0) predicted protein [Populus trichocarpa];; (*SWP) sp|Q9SAK0|PP132_ARATH (e_value=0.0) Pentatricopeptide repeat-containing protein At1g79490, mitochondrial OS=Arabidopsis thaliana GN=EMB2217 PE=2 SV=1;; (*TAIR) AT1G79490.1 (e_value=0.0) | Symbols: EMB2217 | Pentatrico…	17.09	13.59	4.2
NbS00052593g0005.1	transcript offset:0 AED:0.36 eAED:0.36 QI:0|1|0.75|1|1|1|4|0|217; (*GB) gi|225425579|ref|XP_002266223.1| (e_value=2e-114) PREDICTED: pyrrolidone-carboxylate peptidase [Vitis vinifera];; (*SWP) sp|O58321|PCP_PYRHO (e_value=3e-15) Pyrrolidone-carboxylate peptidase OS=Pyrococcus horikoshii (strain ATCC 700860 / DSM 12428 / JCM 9974 / NBRC 100139 / OT-3) GN=pcp PE=1 SV=1;; (*TAIR) AT1G23440.1 (e_valu…	38	23.05	18.6
NbS00003427g0013.1	transcript offset:117 AED:0.18 eAED:0.18 QI:117|1|0.9|1|0.66|0.9|10|208|289; (*GB) gi|359491022|ref|XP_003634205.1| (e_value=1e-165) PREDICTED: uncharacterized protein LOC100853969 [Vitis vinifera];; (*TAIR) AT1G73650.2 (e_value=9e-154) | Symbols: | Protein of unknown function (DUF1295) | chr1:27688549-27690165 REVERSE LENGTH=291;; (*ITAG) Solyc03g118830.2.1 (e_value=0.0) genomic_reference:SL2.40…	12.96	7.98	3.3
NbS00000732g0004.1	transcript offset:415 AED:0.08 eAED:0.08 QI:415|0.83|0.71|1|1|1|7|358|613; (*GB) gi|350535529|ref|NP_001233943.1| (e_value=0.0) endo-1,4-beta-glucanase [Solanum lycopersicum];; (*SWP) sp|Q38890|GUN25_ARATH (e_value=0.0) Endoglucanase 25 OS=Arabidopsis thaliana GN=KOR PE=1 SV=1;; (*TAIR) AT5G49720.1 (e_value=0.0) | Symbols: ATGH9A1, TSD1, DEC, KOR, RSW2, IRX2, KOR1, GH9A1 | glycosyl hydrolase 9A1 …	98.99	62.94	48.3
NbS00040631g0003.1	transcript offset:239 AED:0.16 eAED:0.16 QI:239|1|1|1|1|1|2|570|158; (*GB) gi|6561156|gb|AAF16869.1|AF109693_1 (e_value=2e-48) allergen-like protein BRSn20 [Sambucus nigra];; (*SWP) sp|P33050|PSC13_MAIZE (e_value=3e-28) Pollen-specific protein C13 OS=Zea mays GN=MGS1 PE=2 SV=1;; (*TAIR) AT4G08685.1 (e_value=1e-40) | Symbols: SAH7 | Pollen Ole e 1 allergen and extensin family protein | chr4:555056…	186.19	135.64	85.51
NbS00013705g0008.1	transcript offset:0 AED:0.14 eAED:0.23 QI:0|0|0.5|1|0|0.5|2|457|77	7.07	3.55	0.6
NbC25991670g0003.1	transcript offset:0 AED:0.18 eAED:0.18 QI:0|1|1|1|1|1|4|419|237; (*GB) gi|359477609|ref|XP_002280338.2| (e_value=4e-67) PREDICTED: uncharacterized protein LOC100244302 [Vitis vinifera];; (*TAIR) AT5G43630.1 (e_value=3e-41) | Symbols: TZP | zinc knuckle (CCHC-type) family protein | chr5:17527261-17530207 FORWARD LENGTH=831;; (*ITAG) Solyc09g083390.1.1 (e_value=5e-99) evidence_code:10F0H1E1IEG geno…	4.42	2.07	0.01
NbS00020040g0009.1	transcript offset:193 AED:0.33 eAED:0.33 QI:193|1|1|1|1|1|2|548|81; (*GB) gi|359488720|ref|XP_003633805.1| (e_value=1e-34) PREDICTED: RING-H2 finger protein ATL48-like [Vitis vinifera];; (*SWP) sp|Q7X843|ATL48_ARATH (e_value=2e-30) RING-H2 finger protein ATL48 OS=Arabidopsis thaliana GN=ATL48 PE=2 SV=2;; (*TAIR) AT3G48030.1 (e_value=1e-31) | Symbols: | hypoxia-responsive family protein / zinc fin…	20.33	7.98	5.7
NbS00010832g0008.1	transcript offset:0 AED:0.10 eAED:0.10 QI:0|0|0|1|0.5|0.33|3|0|1012; (*GB) gi|255575610|ref|XP_002528705.1| (e_value=0.0) kinase, putative [Ricinus communis];; (*SWP) sp|Q9SCZ4|FERON_ARATH (e_value=0.0) Receptor-like protein kinase FERONIA OS=Arabidopsis thaliana GN=FER PE=1 SV=1;; (*TAIR) AT3G51550.1 (e_value=0.0) | Symbols: FER | Malectin/receptor-like protein kinase family protein | chr3:19117…	43.9	28.07	19.2
NbS00011979g0006.1	transcript offset:132 AED:0.13 eAED:0.13 QI:132|1|1|1|1|1|5|469|128; (*GB) gi|388513781|gb|AFK44952.1| (e_value=2e-73) unknown [Medicago truncatula];; (*SWP) sp|Q5XH16|NH2L1_XENLA (e_value=2e-62) NHP2-like protein 1 OS=Xenopus laevis GN=nhp2l1 PE=2 SV=1;; (*TAIR) AT4G22380.1 (e_value=3e-72) | Symbols: | Ribosomal protein L7Ae/L30e/S12e/Gadd45 family protein | chr4:11812041-11812922 REVERSE LENGTH…	72.77	45.8	30.3
NbS00046853g0003.1	transcript offset:0 AED:0.17 eAED:0.17 QI:0|1|0.92|1|0.91|0.92|13|296|544; (*TAIR) AT2G40820.1 (e_value=0.0) | Symbols: | FUNCTIONS IN: molecular_function unknown; INVOLVED IN: biological_process unknown; LOCATED IN: plasma membrane; EXPRESSED IN: 21 plant structures; EXPRESSED DURING: 13 growth stages; BEST Arabidopsis thaliana protein match is: myosin heavy chain-related (TAIR:AT3G56480.1); Has…	17.97	14.48	6.6
NbS00024564g0001.1	transcript offset:0 AED:0.31 eAED:0.35 QI:0|1|0.75|1|0.66|0.5|4|440|112; (*GB) gi|209967441|gb|ACJ02349.1| (e_value=4e-71) 60S ribosomal protein L35a [Vernicia fordii];; (*SWP) sp|Q9C912|R35A3_ARATH (e_value=9e-72) 60S ribosomal protein L35a-3 OS=Arabidopsis thaliana GN=RPL35AC PE=2 SV=1;; (*TAIR) AT1G74270.1 (e_value=7e-73) | Symbols: | Ribosomal protein L35Ae family protein | chr1:27928415-2792…	148.77	102.54	53.1
NbS00005023g0005.1	transcript offset:134 AED:0.11 eAED:0.11 QI:134|1|1|1|0.8|0.83|6|218|290; (*GB) gi|71370259|gb|AAZ30377.1| (e_value=0.0) PHB2 [Nicotiana benthamiana];; (*SWP) sp|Q54Q31|PHB2_DICDI (e_value=8e-110) Prohibitin-2 OS=Dictyostelium discoideum GN=phbB PE=3 SV=1;; (*TAIR) AT4G28510.1 (e_value=6e-167) | Symbols: ATPHB1, PHB1 | prohibitin 1 | chr4:14084970-14086372 REVERSE LENGTH=288;; (*ITAG) Solyc10g008…	24.75	17.14	8.4
NbS00060503g0003.1	transcript offset:0 AED:0.08 eAED:0.08 QI:0|1|0.5|1|1|1|2|437|643; (*SWP) sp|Q39117|TGT2_ARATH (e_value=1e-47) Trihelix transcription factor GT-2 OS=Arabidopsis thaliana GN=GT-2 PE=2 SV=1;; (*TAIR) AT1G76880.1 (e_value=4e-70) | Symbols: | Duplicated homeodomain-like superfamily protein | chr1:28865594-28867931 FORWARD LENGTH=603;; (*ITAG) Solyc12g056510.1.1 (e_value=4e-121) evidence_code:10F0H1E1…	17.68	7.09	4.5
NbS00049949g0003.1	transcript offset:207 AED:0.13 eAED:0.13 QI:207|0.5|0.6|1|1|1|5|176|603; (*GB) gi|257831433|gb|ACV71017.1| (e_value=0.0) UPA17 [Capsicum annuum];; (*TAIR) AT2G22840.1 (e_value=1e-88) | Symbols: AtGRF1, GRF1 | growth-regulating factor 1 | chr2:9728841-9731141 FORWARD LENGTH=530;; (*ITAG) Solyc04g077510.2.1 (e_value=0.0) genomic_reference:SL2.40ch04 gene_region:60063410-60066582 transcript_region:S…	23.27	11.82	7.5
NbS00001846g0006.1	transcript offset:0 AED:0.11 eAED:0.11 QI:0|0|0|0.5|1|1|2|0|141; (*GB) gi|224145579|ref|XP_002325693.1| (e_value=2e-56) predicted protein [Populus trichocarpa];; (*SWP) sp|Q9SZN7|HIP26_ARATH (e_value=3e-15) Heavy metal-associated isoprenylated plant protein 26 OS=Arabidopsis thaliana GN=HIPP26 PE=1 SV=1;; (*TAIR) AT1G06330.1 (e_value=4e-49) | Symbols: | Heavy metal transport/detoxification superf…	7.37	2.07	0.01
NbS00002484g0004.1	transcript offset:53 AED:0.04 eAED:0.04 QI:53|1|1|1|1|1|3|212|318; (*GB) gi|225439627|ref|XP_002268412.1| (e_value=1e-163) PREDICTED: cationic peroxidase 1 [Vitis vinifera];; (*SWP) sp|P22195|PER1_ARAHY (e_value=2e-119) Cationic peroxidase 1 OS=Arachis hypogaea GN=PNC1 PE=1 SV=2;; (*TAIR) AT5G05340.1 (e_value=2e-112) | Symbols: | Peroxidase superfamily protein | chr5:1579142-1580819 REVERSE LENGT…	12.08	3.55	1.5
NbS00000068g0007.1	transcript offset:274 AED:0.33 eAED:0.33 QI:274|1|1|1|0.75|1|5|392|237; (*SWP) sp|P24805|TSJT1_TOBAC (e_value=1e-38) Stem-specific protein TSJT1 OS=Nicotiana tabacum GN=TSJT1 PE=2 SV=1;; (*TAIR) AT5G19140.1 (e_value=7e-139) | Symbols: ATAILP1, AILP1 | Aluminium induced protein with YGL and LRDR motifs | chr5:6423398-6425785 FORWARD LENGTH=234;; (*ITAG) Solyc01g079880.2.1 (e_value=2e-163) genomic_…	306.09	186.76	60.6
NbS00013632g0006.1	transcript offset:52 AED:0.07 eAED:0.07 QI:52|1|0.75|1|1|1|4|190|234; (*GB) gi|56542469|gb|AAV92899.1| (e_value=3e-81) Avr9/Cf-9 rapidly elicited protein 140, partial [Nicotiana tabacum];; (*SWP) sp|Q9FTA0|GEML4_ARATH (e_value=1e-50) GEM-like protein 4 OS=Arabidopsis thaliana GN=At5g08350 PE=2 SV=1;; (*TAIR) AT5G08350.1 (e_value=9e-52) | Symbols: | GRAM domain-containing protein / ABA-responsive …	46.25	44.62	13.5
NbS00013884g0007.1	transcript offset:212 AED:0.01 eAED:0.01 QI:212|1|1|1|1|1|2|442|100; (*GB) gi|351721079|ref|NP_001235150.1| (e_value=4e-36) uncharacterized protein LOC100499981 [Glycine max];; (*TAIR) AT2G44670.1 (e_value=1e-31) | Symbols: | Protein of unknown function (DUF581) | chr2:18425279-18425673 FORWARD LENGTH=93;; (*ITAG) Solyc01g088660.2.1 (e_value=3e-50) genomic_reference:SL2.40ch01 gene_region:7518559…	75.12	54.96	31.8
NbS00022605g0016.1	transcript offset:0 AED:0.09 eAED:0.11 QI:0|1|0|1|1|1|2|0|399; (*TAIR) AT1G48300.1 (e_value=2e-13) | Symbols: | unknown protein; FUNCTIONS IN: molecular_function unknown; INVOLVED IN: biological_process unknown; LOCATED IN: endomembrane system; EXPRESSED IN: 24 plant structures; EXPRESSED DURING: 15 growth stages; Has 96 Blast hits to 87 proteins in 37 species: Archae - 0; Bacteria - 2; Metazoa -…	169.99	86.88	21.3
NbS00042850g0002.1	transcript offset:105 AED:0.39 eAED:0.39 QI:105|1|0.83|1|0.4|0.5|6|0|150; (*GB) gi|82623419|gb|ABB87124.1| (e_value=4e-86) hypothetical protein [Solanum tuberosum];; (*SWP) sp|Q9CAX6|RS142_ARATH (e_value=3e-80) 40S ribosomal protein S14-2 OS=Arabidopsis thaliana GN=RPS14B PE=1 SV=1;; (*TAIR) AT3G11510.1 (e_value=2e-81) | Symbols: | Ribosomal protein S11 family protein | chr3:3623757-3624866 REVER…	76.89	66.49	24.3
NbS00045345g0004.1	transcript offset:0 AED:0.15 eAED:0.15 QI:0|0|0.5|0.5|0|0.5|2|208|172; (*GB) gi|224139380|ref|XP_002323084.1| (e_value=1e-34) predicted protein [Populus trichocarpa];; (*TAIR) AT5G43180.1 (e_value=2e-24) | Symbols: | Protein of unknown function, DUF599 | chr5:17336425-17337816 REVERSE LENGTH=239;; (*ITAG) Solyc10g074950.1.1 (e_value=4e-61) evidence_code:10F0H1E0IEG genomic_reference:SL2.40ch10 ge…	181.48	69.74	23.7
NbS00038073g0006.1	transcript offset:105 AED:0.18 eAED:0.18 QI:105|0.77|0.8|1|0.44|0.6|10|286|436; (*SWP) sp|Q54UI3|WDR4_DICDI (e_value=1e-19) tRNA (guanine-N(7)-)-methyltransferase subunit WDR4 OS=Dictyostelium discoideum GN=wdr4 PE=3 SV=1;; (*TAIR) AT1G03110.1 (e_value=2e-149) | Symbols: TRM82, AtTRM82 | Transducin/WD40 repeat-like superfamily protein | chr1:749359-751796 FORWARD LENGTH=427;; (*ITAG) Solyc06g0087…	15.02	9.16	4.2
NbS00019134g0003.1	transcript offset:0	34.47	13	8.7
NbS00013471g0003.1	transcript offset:0 AED:0.26 eAED:0.26 QI:0|0.66|0.75|1|1|1|4|335|208; (*GB) gi|365818537|gb|AEX00357.1| (e_value=3e-94) IAA14 [Solanum lycopersicum];; (*SWP) sp|Q38832|IAA14_ARATH (e_value=9e-86) Auxin-responsive protein IAA14 OS=Arabidopsis thaliana GN=IAA14 PE=1 SV=2;; (*TAIR) AT4G14550.1 (e_value=7e-87) | Symbols: IAA14, SLR | indole-3-acetic acid inducible 14 | chr4:8348521-8349923 REVERSE L…	61.28	25.71	21.6
NbS00000972g0018.1	transcript offset:0 AED:0.32 eAED:0.33 QI:0|0|0|1|0|0|2|0|172; (*GB) gi|357473671|ref|XP_003607120.1| (e_value=4e-60) Auxin-induced protein-like protein [Medicago truncatula];; (*SWP) sp|P33081|AX15A_SOYBN (e_value=4e-34) Auxin-induced protein 15A OS=Glycine max PE=2 SV=1;; (*TAIR) AT4G38840.1 (e_value=7e-35) | Symbols: | SAUR-like auxin-responsive protein family | chr4:18125174-18125473 REVERSE …	18.56	1.48	1.2
NbS00026964g0007.1	transcript offset:0 AED:0.36 eAED:0.39 QI:0|0.5|0.66|1|0|0|3|125|140; (*GB) gi|357504857|ref|XP_003622717.1| (e_value=3e-25) Ferredoxin [Medicago truncatula];; (*TAIR) AT3G07480.1 (e_value=3e-26) | Symbols: | 2Fe-2S ferredoxin-like superfamily protein | chr3:2389026-2389505 FORWARD LENGTH=159;; (*ITAG) Solyc06g007630.1.1 (e_value=5e-32) evidence_code:10F0H1E1IEG genomic_reference:SL2.40ch06 gene_…	91.03	79.79	31.5
NbS00032542g0014.1	transcript offset:0 AED:0.18 eAED:0.18 QI:0|0.73|0.75|0.93|0.66|0.62|16|904|635; (*GB) gi|359490406|ref|XP_002280266.2| (e_value=0.0) PREDICTED: ABC transporter B family member 28-like [Vitis vinifera];; (*SWP) sp|Q8LPQ6|AB28B_ARATH (e_value=0.0) ABC transporter B family member 28 OS=Arabidopsis thaliana GN=ABCB28 PE=2 SV=1;; (*TAIR) AT4G25450.1 (e_value=0.0) | Symbols: ATNAP8, NAP8 | non-intrins…	10.02	4.14	1.8
NbS00003549g0005.1	transcript offset:0 AED:0.26 eAED:0.26 QI:0|0.75|0.77|0.88|1|1|9|271|256; (*GB) gi|37783300|gb|AAP41026.1| (e_value=2e-160) NTA15 protein [Nicotiana tabacum];; (*TAIR) AT1G66330.2 (e_value=7e-108) | Symbols: | senescence-associated family protein | chr1:24729880-24732144 REVERSE LENGTH=417;; (*ITAG) Solyc11g011170.1.1 (e_value=5e-149) evidence_code:10F1H1E1IEG genomic_reference:SL2.40ch11 gene_re…	11.49	3.25	1.5
NbS00035538g0003.1	transcript offset:85 AED:0.10 eAED:0.10 QI:85|1|1|1|0.92|0.92|14|284|547; (*GB) gi|255582775|ref|XP_002532163.1| (e_value=0.0) DNA-damage-inducible protein f, putative [Ricinus communis];; (*SWP) sp|Q9SFB0|FRD3_ARATH (e_value=0.0) MATE efflux family protein FRD3 OS=Arabidopsis thaliana GN=FRD3 PE=1 SV=1;; (*TAIR) AT3G08040.2 (e_value=0.0) | Symbols: FRD3, MAN1, ATFRD3 | MATE efflux family protein…	147.3	53.19	36
NbS00009475g0003.1	transcript offset:154 AED:0.05 eAED:0.05 QI:154|1|1|1|1|1|3|286|343; (*GB) gi|225457423|ref|XP_002284926.1| (e_value=1e-117) PREDICTED: myb-related protein 306 [Vitis vinifera];; (*SWP) sp|P81392|MYB06_ANTMA (e_value=5e-115) Myb-related protein 306 OS=Antirrhinum majus GN=MYB306 PE=2 SV=1;; (*TAIR) AT3G47600.1 (e_value=2e-103) | Symbols: MYB94, ATMYBCP70, ATMYB94 | myb domain protein 94 | chr3:17…	5.89	3.25	0.6
NbS00019278g0002.1	transcript offset:0 AED:0.34 eAED:0.37 QI:0|1|0|1|1|1|2|0|183; (*GB) gi|7542598|gb|AAF63515.1|AF242731_1 (e_value=1e-86) TMV-induced protein I [Capsicum annuum];; (*TAIR) AT4G39730.1 (e_value=1e-58) | Symbols: | Lipase/lipooxygenase, PLAT/LH2 family protein | chr4:18432950-18433581 FORWARD LENGTH=181;; (*ITAG) Solyc03g096550.2.1 (e_value=5e-95) genomic_reference:SL2.40ch03 gene_region:52149761-52…	202.1	154.85	64.8
NbS00016564g0011.1	transcript offset:0 AED:0.39 eAED:0.39 QI:0|1|1|1|1|1|5|120|215; (*GB) gi|40287494|gb|AAR83861.1| (e_value=1e-79) putative lesion-inducing protein [Capsicum annuum];; (*TAIR) AT1G04340.1 (e_value=1e-47) | Symbols: | HR-like lesion-inducing protein-related | chr1:1163345-1164737 REVERSE LENGTH=159;; (*ITAG) Solyc06g053660.2.1 (e_value=2e-75) genomic_reference:SL2.40ch06 gene_region:32986118-329898…	61.28	56.44	17.1
NbS00023745g0003.1	transcript offset:196 AED:0.11 eAED:0.11 QI:196|0.83|0.85|1|0.83|0.85|7|105|456; (*GB) gi|13752462|gb|AAK38667.1|AF353615_1 (e_value=0.0) glutamate decarboxylase isozyme 3 [Nicotiana tabacum];; (*SWP) sp|Q9ZPS3|DCE4_ARATH (e_value=0.0) Glutamate decarboxylase 4 OS=Arabidopsis thaliana GN=GAD4 PE=2 SV=1;; (*TAIR) AT2G02010.1 (e_value=0.0) | Symbols: GAD4 | glutamate decarboxylase 4 | chr2:474375-4…	126.68	86.88	58.5
NbS00004130g0023.1	transcript offset:352 AED:0.02 eAED:0.02 QI:352|1|1|1|0.66|0.42|7|196|564; (*GB) gi|224145323|ref|XP_002325602.1| (e_value=3e-176) predicted protein [Populus trichocarpa];; (*SWP) sp|Q8LPG9|IQD14_ARATH (e_value=9e-96) Protein IQ-DOMAIN 14 OS=Arabidopsis thaliana GN=IQD14 PE=1 SV=1;; (*TAIR) AT3G59690.1 (e_value=1e-124) | Symbols: IQD13 | IQ-domain 13 | chr3:22049572-22051479 FORWARD LENGTH=517;; …	41.54	26.6	18.3
NbS00024226g0003.1	transcript offset:220 AED:0.32 eAED:0.32 QI:220|1|1|1|0.2|0.16|6|387|195; (*GB) gi|224063359|ref|XP_002301111.1| (e_value=2e-107) predicted protein [Populus trichocarpa];; (*SWP) sp|Q3UDK1|TRAD1_MOUSE (e_value=2e-25) TRAF-type zinc finger domain-containing protein 1 OS=Mus musculus GN=Trafd1 PE=1 SV=1;; (*TAIR) AT1G09920.1 (e_value=9e-86) | Symbols: | TRAF-type zinc finger-related | chr1:3224863-…	57.45	40.19	20.1
NbS00060423g0005.1	transcript offset:27 AED:0.04 eAED:0.07 QI:27|1|0.66|1|1|1|3|0|260; (*GB) gi|222820580|gb|ACM67640.1| (e_value=1e-136) BTB-POZ and MATH domain protein [Capsicum annuum];; (*SWP) sp|Q9SRV1|BPM4_ARATH (e_value=3e-99) BTB/POZ and MATH domain-containing protein 4 OS=Arabidopsis thaliana GN=BPM4 PE=1 SV=1;; (*TAIR) AT3G03740.1 (e_value=2e-100) | Symbols: ATBPM4, BPM4 | BTB-POZ and MATH domain 4 | chr3…	104.29	72.1	44.4
NbS00011426g0004.1	transcript offset:48 AED:0.03 eAED:0.03 QI:48|1|0.5|1|1|1|2|0|244; (*TAIR) AT4G31330.1 (e_value=5e-106) | Symbols: | Protein of unknown function, DUF599 | chr4:15202354-15203151 FORWARD LENGTH=239;; (*ITAG) Solyc08g006100.2.1 (e_value=2e-128) genomic_reference:SL2.40ch08 gene_region:845007-846530 transcript_region:SL2.40ch08:845007..846530+ functional_description:"DUF599 family protein (AHRD V1 *…	139.05	63.53	11.4
NbS00004424g0009.1	transcript offset:0 AED:0.11 eAED:0.11 QI:0|0.8|0.66|0.83|1|1|6|205|875; (*SWP) sp|Q9SL79|CAF1P_ARATH (e_value=0.0) CRS2-associated factor 1, chloroplastic OS=Arabidopsis thaliana GN=At2g20020 PE=1 SV=2;; (*TAIR) AT2G20020.1 (e_value=0.0) | Symbols: CAF1, ATCAF1 | RNA-binding CRS1 / YhbY (CRM) domain-containing protein | chr2:8644464-8647090 FORWARD LENGTH=701;; (*ITAG) Solyc05g018240.2.1 (e_valu…	4.42	3.84	0.01
NbS00057737g0005.1	transcript offset:85 AED:0.17 eAED:0.17 QI:85|1|1|1|1|1|4|374|300; (*GB) gi|118481085|gb|ABK92496.1| (e_value=0.0) unknown [Populus trichocarpa];; (*SWP) sp|Q8LDW9|XTH9_ARATH (e_value=2e-161) Xyloglucan endotransglucosylase/hydrolase protein 9 OS=Arabidopsis thaliana GN=XTH9 PE=2 SV=2;; (*TAIR) AT4G03210.1 (e_value=2e-162) | Symbols: XTH9 | xyloglucan endotransglucosylase/hydrolase 9 | chr4:14160…	72.18	61.47	26.7
NbS00051725g0009.1	transcript offset:0 AED:0.36 eAED:0.37 QI:0|0.5|0|1|1|1|3|0|400; (*GB) gi|225428354|ref|XP_002283202.1| (e_value=7e-114) PREDICTED: protein FAR1-RELATED SEQUENCE 5-like [Vitis vinifera];; (*SWP) sp|Q9SZL8|FRS5_ARATH (e_value=1e-86) Protein FAR1-RELATED SEQUENCE 5 OS=Arabidopsis thaliana GN=FRS5 PE=2 SV=1;; (*TAIR) AT4G38180.1 (e_value=1e-87) | Symbols: FRS5 | FAR1-related sequence 5 | chr4:179067…	18.85	10.93	6.6
NbS00030042g0013.1	transcript offset:508 AED:0.11 eAED:0.13 QI:508|1|0.75|1|1|1|4|587|508; (*GB) gi|359479852|ref|XP_002271044.2| (e_value=0.0) PREDICTED: uncharacterized protein LOC100247717 [Vitis vinifera];; (*TAIR) AT2G48030.1 (e_value=6e-165) | Symbols: | DNAse I-like superfamily protein | chr2:19647834-19649988 REVERSE LENGTH=438;; (*ITAG) Solyc09g074210.2.1 (e_value=0.0) genomic_reference:SL2.40ch09 gene_reg…	22.68	11.82	9
NbS00001705g0003.1	transcript offset:334 AED:0.31 eAED:0.31 QI:334|0.75|0.8|1|0.75|1|5|310|379; (*GB) gi|255565603|ref|XP_002523791.1| (e_value=6e-154) catalytic, putative [Ricinus communis];; (*TAIR) AT5G22460.2 (e_value=8e-127) | Symbols: | alpha/beta-Hydrolases superfamily protein | chr5:7443659-7445269 REVERSE LENGTH=340;; (*ITAG) Solyc11g067260.1.1 (e_value=0.0) evidence_code:10F0H1E1IEG genomic_reference:SL2.…	33.29	25.12	11.1
NbS00003323g0003.1	transcript offset:0 AED:0.32 eAED:0.32 QI:0|-1|0|1|-1|1|1|0|202; (*GB) gi|224111148|ref|XP_002315763.1| (e_value=8e-89) predicted protein [Populus trichocarpa];; (*SWP) sp|P05332|YP20_BACLI (e_value=5e-18) Uncharacterized N-acetyltransferase p20 OS=Bacillus licheniformis GN=p20 PE=4 SV=1;; (*TAIR) AT2G32030.1 (e_value=2e-70) | Symbols: | Acyl-CoA N-acyltransferases (NAT) superfamily protein | chr…	51.85	15.66	9.3
NbS00030630g0013.1	transcript offset:0 AED:0.22 eAED:0.22 QI:0|0.75|0.66|1|0.62|0.66|9|309|465; (*GB) gi|359475699|ref|XP_003631734.1| (e_value=3e-97) PREDICTED: protein FAR-RED IMPAIRED RESPONSE 1-like [Vitis vinifera];; (*SWP) sp|Q9SWG3|FAR1_ARATH (e_value=9e-78) Protein FAR-RED IMPAIRED RESPONSE 1 OS=Arabidopsis thaliana GN=FAR1 PE=1 SV=1;; (*TAIR) AT4G15090.1 (e_value=7e-79) | Symbols: FAR1 | FRS (FAR1 Related …	11.49	11.23	3
NbS00004401g0017.1	transcript offset:91 AED:0.31 eAED:0.31 QI:91|1|1|1|0.75|0.6|5|235|202; (*GB) gi|82623435|gb|ABB87132.1| (e_value=5e-90) translocon-associated protein beta family protein-like [Solanum tuberosum];; (*TAIR) AT5G14030.4 (e_value=3e-62) | Symbols: | translocon-associated protein beta (TRAPB) family protein | chr5:4526878-4528253 FORWARD LENGTH=195;; (*ITAG) Solyc02g094440.2.1 (e_value=1e-92) genomic…	20.92	11.82	5.1
NbS00048796g0008.1	transcript offset:0 AED:0.10 eAED:0.10 QI:0|0|0.5|1|1|1|2|0|732; (*GB) gi|30013679|gb|AAP03882.1| (e_value=0.0) Avr9/Cf-9 rapidly elicited protein 276 [Nicotiana tabacum];; (*SWP) sp|Q9C7R6|PUB17_ARATH (e_value=0.0) U-box domain-containing protein 17 OS=Arabidopsis thaliana GN=PUB17 PE=2 SV=1;; (*TAIR) AT1G29340.1 (e_value=0.0) | Symbols: PUB17, ATPUB17 | plant U-box 17 | chr1:10264412-10266601 F…	162.92	35.46	18.3
NbS00026801g0003.1	transcript offset:0 AED:0.48 eAED:0.48 QI:0|-1|0|1|-1|1|1|0|77; (*GB) gi|224055759|ref|XP_002298639.1| (e_value=4e-42) oligopeptide transporter OPT family [Populus trichocarpa];; (*SWP) sp|Q6R3K6|YSL6_ARATH (e_value=3e-43) Probable metal-nicotianamine transporter YSL6 OS=Arabidopsis thaliana GN=YSL6 PE=2 SV=2;; (*TAIR) AT3G27020.1 (e_value=2e-44) | Symbols: YSL6 | YELLOW STRIPE like 6 | chr3:9961…	60.98	36.35	27.9
NbS00006039g0024.1	transcript offset:0 AED:0.24 eAED:0.24 QI:0|0.85|0.87|1|0.57|0.62|8|583|271; (*GB) gi|359807363|ref|NP_001241125.1| (e_value=4e-124) uncharacterized protein LOC100785827 [Glycine max];; (*SWP) sp|Q8LB10|CLPR4_ARATH (e_value=2e-123) ATP-dependent Clp protease proteolytic subunit-related protein 4, chloroplastic OS=Arabidopsis thaliana GN=CLPR4 PE=1 SV=1;; (*TAIR) AT4G17040.1 (e_value=2e-124) | Sym…	37.71	33.39	15.9
NbS00024553g0014.1	transcript offset:0 AED:0.32 eAED:0.38 QI:0|0|0|1|0|0|2|0|139; (*GB) gi|224066721|ref|XP_002302185.1| (e_value=3e-51) predicted protein [Populus trichocarpa];; (*SWP) sp|Q9LPU9|VITH1_ARATH (e_value=6e-43) Vacuolar iron transporter homolog 1 OS=Arabidopsis thaliana GN=At1g21140 PE=2 SV=1;; (*TAIR) AT1G21140.1 (e_value=5e-44) | Symbols: | Vacuolar iron transporter (VIT) family protein | chr1:740446…	22.68	5.91	5.1
NbS00019954g0012.1	transcript offset:0 AED:0.03 eAED:0.07 QI:0|0|0|1|0.25|0|5|0|548; (*GB) gi|356525302|ref|XP_003531264.1| (e_value=2e-30) PREDICTED: uncharacterized protein LOC100814411 [Glycine max];; (*TAIR) AT2G42760.1 (e_value=5e-17) | Symbols: | unknown protein; CONTAINS InterPro DOMAIN/s: Protein of unknown function DUF1685 (InterPro:IPR012881); Has 170 Blast hits to 164 proteins in 34 species: Archae - 0; …	25.93	6.21	6
NbS00046183g0002.1	transcript offset:0 ; (*GB) gi|585451|sp|P37221.1|MAOM_SOLTU (e_value=3e-138) RecName: Full=NAD-dependent malic enzyme 62 kDa isoform, mitochondrial; Short=NAD-ME; Flags: Precursor;; (*SWP) sp|P37221|MAOM_SOLTU (e_value=8e-140) NAD-dependent malic enzyme 62 kDa isoform, mitochondrial OS=Solanum tuberosum PE=1 SV=1;; (*TAIR) AT2G13560.1 (e_value=7e-122) | Symbols: NAD-ME1 | NAD-dependent malic enz…	10.9	3.84	2.7
NbS00043089g0005.1	transcript offset:202 AED:0.09 eAED:0.09 QI:202|1|1|1|1|1|9|45|992; (*GB) gi|359472765|ref|XP_002276004.2| (e_value=0.0) PREDICTED: copper-transporting ATPase RAN1-like [Vitis vinifera];; (*SWP) sp|Q9S7J8|HMA7_ARATH (e_value=0.0) Copper-transporting ATPase RAN1 OS=Arabidopsis thaliana GN=RAN1 PE=1 SV=1;; (*TAIR) AT5G44790.1 (e_value=0.0) | Symbols: RAN1, HMA7 | copper-exporting ATPase / responsiv…	13.26	6.8	3.3
NbS00059570g0003.1	transcript offset:282 AED:0.12 eAED:0.12 QI:282|1|1|1|1|1|3|499|177; (*GB) gi|4887018|gb|AAD32145.1|AF123507_1 (e_value=6e-86) Nt-iaa4.5 deduced protein [Nicotiana tabacum];; (*SWP) sp|O24542|AX22D_VIGRR (e_value=2e-74) Auxin-induced protein 22D OS=Vigna radiata var. radiata GN=AUX22D PE=2 SV=1;; (*TAIR) AT5G43700.1 (e_value=1e-71) | Symbols: ATAUX2-11, IAA4 | AUX/IAA transcriptional regulator fa…	35.94	18.03	6.3
NbS00015341g0006.1	transcript offset:0 AED:0.02 eAED:0.04 QI:0|1|0.66|1|1|1|3|205|528; (*GB) gi|225446310|ref|XP_002270986.1| (e_value=6e-142) PREDICTED: sodium transporter HKT1 [Vitis vinifera];; (*SWP) sp|Q6H501|HKT6_ORYSJ (e_value=1e-117) Probable cation transporter HKT6 OS=Oryza sativa subsp. japonica GN=HKT6 PE=2 SV=1;; (*TAIR) AT4G10310.1 (e_value=3e-109) | Symbols: HKT1, ATHKT1 | high-affinity K+ transporter…	21.51	15.07	0.6
NbS00006858g0014.1	transcript offset:414 AED:0.02 eAED:0.02 QI:414|1|1|1|0|0|2|407|179; (*GB) gi|12003380|gb|AAG43547.1|AF211529_1 (e_value=4e-90) Avr9/Cf-9 rapidly elicited protein 31 [Nicotiana tabacum];; (*SWP) sp|Q09011|CAST_SOLTU (e_value=3e-76) Calcium-binding protein CAST OS=Solanum tuberosum PE=2 SV=1;; (*TAIR) AT4G20780.1 (e_value=1e-53) | Symbols: CML42 | calmodulin like 42 | chr4:11133309-11133884 REVERS…	155.55	72.69	71.11
NbS00046565g0008.1	transcript offset:160 AED:0.36 eAED:0.36 QI:160|0.66|0.75|1|1|1|4|350|160; (*GB) gi|351722004|ref|NP_001236717.1| (e_value=4e-68) uncharacterized protein LOC100305790 [Glycine max];; (*SWP) sp|Q8GY31|CDC25_ARATH (e_value=2e-65) Dual specificity phosphatase Cdc25 OS=Arabidopsis thaliana GN=CDC25 PE=1 SV=1;; (*TAIR) AT5G03455.1 (e_value=1e-66) | Symbols: CDC25, ARATH;CDC25, ACR2 | Rhodanese/Cell cy…	22.68	15.07	8.4
NbS00008177g0015.1	transcript offset:263 AED:0.17 eAED:0.17 QI:263|1|1|1|0.5|0.33|3|327|124; (*GB) gi|147823253|emb|CAN66341.1| (e_value=5e-46) hypothetical protein VITISV_018558 [Vitis vinifera];; (*SWP) sp|O49453|Y4844_ARATH (e_value=4e-36) Uncharacterized protein At4g28440 OS=Arabidopsis thaliana GN=At4g28440 PE=1 SV=1;; (*TAIR) AT1G23750.1 (e_value=3e-48) | Symbols: | Nucleic acid-binding, OB-fold-like protein …	22.98	19.5	8.7
NbS00041551g0005.1	transcript offset:0 AED:0.20 eAED:0.27 QI:0|1|0.5|1|0|0|2|169|98	286.65	251.18	87.01
NbS00040595g0001.1	transcript offset:0 AED:0.32 eAED:0.32 QI:0|0|0|0.5|1|1|2|0|172; (*ITAG) Solyc05g051810.1.1 (e_value=5e-19) evidence_code:10F1H0E1IEG genomic_reference:SL2.40ch05 gene_region:61339656-61339874 transcript_region:SL2.40ch05:61339656..61339874+ functional_description:"Unknown Protein (AHRD V1)";	221.84	113.48	23.4
NbS00060046g0007.1	transcript offset:223 AED:0.12 eAED:0.12 QI:223|0.73|0.75|1|0.8|0.87|16|264|485; (*GB) gi|224069760|ref|XP_002326407.1| (e_value=0.0) predicted protein [Populus trichocarpa];; (*SWP) sp|Q42806|KPYC_SOYBN (e_value=6e-108) Pyruvate kinase, cytosolic isozyme OS=Glycine max PE=2 SV=1;; (*TAIR) AT3G52990.1 (e_value=0.0) | Symbols: | Pyruvate kinase family protein | chr3:19649046-19652237 FORWARD LENGT…	11.78	8.87	2.1
NbS00053503g0005.1	transcript offset:0 AED:0.02 eAED:0.02 QI:0|1|0.33|1|1|1|3|0|111; (*GB) gi|78191426|gb|ABB29934.1| (e_value=4e-32) acidic ribosomal protein P1a-like [Solanum tuberosum];; (*SWP) sp|Q8LCW9|RLA11_ARATH (e_value=3e-25) 60S acidic ribosomal protein P1-1 OS=Arabidopsis thaliana GN=RPP1A PE=1 SV=2;; (*TAIR) AT1G01100.4 (e_value=2e-26) | Symbols: | 60S acidic ribosomal protein family | chr1:50284-50954 …	84.85	38.71	38.4
NbS00010850g0121.1	transcript offset:57 AED:0.07 eAED:0.14 QI:57|0.33|0|1|0.33|0.25|4|0|244	6.48	5.61	0.01
NbS00014291g0005.1	transcript offset:286 AED:0.10 eAED:0.10 QI:286|0.85|0.87|1|0.57|0.62|8|1110|752; (*GB) gi|4768916|gb|AAD29679.1|AF133209_1 (e_value=0.0) CLC-Nt2 protein [Nicotiana tabacum];; (*SWP) sp|P92942|CLCB_ARATH (e_value=0.0) Chloride channel protein CLC-b OS=Arabidopsis thaliana GN=CLC-B PE=1 SV=1;; (*TAIR) AT3G27170.1 (e_value=0.0) | Symbols: CLC-B, ATCLC-B | chloride channel B | chr3:10024147-10026921…	58.92	18.03	6
NbS00011680g0004.1	transcript offset:0 AED:0.20 eAED:0.22 QI:0|0|0|0.6|0.75|0.6|5|0|716; (*GB) gi|225457590|ref|XP_002273276.1| (e_value=0.0) PREDICTED: F-box/kelch-repeat protein At5g42350-like [Vitis vinifera];; (*SWP) sp|Q9FII2|FK117_ARATH (e_value=0.0) F-box/kelch-repeat protein At5g42350 OS=Arabidopsis thaliana GN=At5g42350 PE=2 SV=1;; (*TAIR) AT5G42350.1 (e_value=0.0) | Symbols: | Galactose oxidase/kelch repe…	34.76	10.93	7.8
NbS00014497g0001.1	transcript offset:354 AED:0.01 eAED:0.01 QI:354|0.75|0.6|1|0.75|0.6|5|382|748; (*GB) gi|3107905|dbj|BAA25906.1| (e_value=0.0) leaf protein [Ipomoea nil];; (*SWP) sp|Q8S9D1|PP395_ARATH (e_value=0.0) Pentatricopeptide repeat-containing protein At5g21222 OS=Arabidopsis thaliana GN=ATC401 PE=2 SV=1;; (*TAIR) AT5G21222.1 (e_value=0.0) | Symbols: | protein kinase family protein | chr5:7209422-7213700 F…	20.62	2.36	0.9
NbS00029312g0009.1	transcript offset:0 AED:0.32 eAED:0.33 QI:0|0.75|0.4|0.8|0.5|0.6|5|0|89; (*GB) gi|238481327|ref|NP_001154726.1| (e_value=5e-50) RING-box protein 1 [Arabidopsis thaliana];; (*SWP) sp|Q940X7|RBX1A_ARATH (e_value=2e-50) RING-box protein 1a OS=Arabidopsis thaliana GN=RBX1A PE=1 SV=1;; (*TAIR) AT5G20570.3 (e_value=1e-52) | Symbols: ROC1, RBX1, HRT1, ATRBX1 | RING-box 1 | chr5:6956905-6958221 REVERSE L…	5.01	3.55	0.01
NbS00015122g0003.1	transcript offset:0 ; (*GB) gi|224065605|ref|XP_002301880.1| (e_value=5e-17) predicted protein [Populus trichocarpa];; (*TAIR) AT2G39970.1 (e_value=4e-13) | Symbols: | Mitochondrial substrate carrier family protein | chr2:16684026-16686392 REVERSE LENGTH=331;; (*ITAG) Solyc04g005650.1.1 (e_value=3e-24) evidence_code:10F0H1E1IEG genomic_reference:SL2.40ch04 gene_region:419666-420718 transcript_reg…	22.1	10.05	8.7
NbS00010879g0005.1	transcript offset:0 AED:0.04 eAED:0.04 QI:0|-1|0|1|-1|1|1|0|823; (*GB) gi|225438855|ref|XP_002278713.1| (e_value=0.0) PREDICTED: probable receptor-like protein kinase At5g24010 [Vitis vinifera];; (*SWP) sp|Q9FLW0|Y5241_ARATH (e_value=0.0) Probable receptor-like protein kinase At5g24010 OS=Arabidopsis thaliana GN=At5g24010 PE=1 SV=1;; (*TAIR) AT5G24010.1 (e_value=0.0) | Symbols: | Protein kinase s…	4.12	2.07	0.01
NbS00002850g0004.1	transcript offset:31 AED:0.34 eAED:0.34 QI:31|0.66|0.71|0.85|0.83|0.71|7|459|231; (*GB) gi|388520377|gb|AFK48250.1| (e_value=1e-60) unknown [Lotus japonicus];; (*SWP) sp|O82197|VP321_ARATH (e_value=5e-55) Vacuolar protein sorting-associated protein 32 homolog 1 OS=Arabidopsis thaliana GN=VPS32.1 PE=1 SV=1;; (*TAIR) AT2G19830.1 (e_value=3e-56) | Symbols: SNF7.2, VPS32 | SNF7 family protein | chr2:…	85.43	42.55	26.7
NbS00009372g0002.1	transcript offset:0 AED:0.16 eAED:0.16 QI:0|0|0|0.33|1|1|3|0|143; (*SWP) sp|Q8W453|DIR1_ARATH (e_value=2e-16) Putative lipid-transfer protein DIR1 OS=Arabidopsis thaliana GN=DIR1 PE=1 SV=1;; (*TAIR) AT5G48485.1 (e_value=1e-17) | Symbols: DIR1 | Bifunctional inhibitor/lipid-transfer protein/seed storage 2S albumin superfamily protein | chr5:19646317-19646625 REVERSE LENGTH=102;; (*ITAG) Solyc01g10…	150.25	131.5	39.3
NbS00045699g0012.1	transcript offset:91 AED:0.06 eAED:0.06 QI:91|1|1|1|1|1|4|219|206; (*GB) gi|76573371|gb|ABA46790.1| (e_value=9e-143) 60S ribosomal protein L13a-like protein [Solanum tuberosum];; (*SWP) sp|Q9FKC0|R13A4_ARATH (e_value=6e-137) 60S ribosomal protein L13a-4 OS=Arabidopsis thaliana GN=RPL13AD PE=2 SV=1;; (*TAIR) AT5G48760.2 (e_value=5e-138) | Symbols: | Ribosomal protein L13 family protein | chr5:1977…	17.97	13.89	4.5
NbS00019305g0029.1	transcript offset:234 AED:0.38 eAED:0.38 QI:234|1|1|1|0.75|0.8|5|468|307; (*GB) gi|224111562|ref|XP_002315901.1| (e_value=2e-135) predicted protein [Populus trichocarpa];; (*SWP) sp|P43394|K502_ACTDE (e_value=4e-87) Fruit protein pKIWI502 OS=Actinidia deliciosa GN=pKIWI502 PE=2 SV=1;; (*TAIR) AT1G15140.1 (e_value=1e-125) | Symbols: | FAD/NAD(P)-binding oxidoreductase | chr1:5210403-5212137 REVERS…	19.74	8.87	5.7
NbS00014995g0006.1	transcript offset:342 AED:0.02 eAED:0.02 QI:342|1|1|1|1|1|2|219|494; (*GB) gi|388827897|gb|AFK79031.1| (e_value=0.0) cytochrome P450 CYP736A54 [Bupleurum chinense];; (*SWP) sp|P24465|C71A1_PERAE (e_value=4e-114) Cytochrome P450 71A1 OS=Persea americana GN=CYP71A1 PE=1 SV=2;; (*TAIR) AT4G36220.1 (e_value=1e-109) | Symbols: FAH1, CYP84A1 | ferulic acid 5-hydroxylase 1 | chr4:17137584-17139619 REVER…	53.62	23.64	19.2
NbS00048575g0005.1	transcript offset:0 AED:0.33 eAED:0.34 QI:0|0.25|0.4|1|1|1|5|414|231; (*GB) gi|1419090|emb|CAA64422.1| (e_value=2e-134) 37kDa chloroplast inner envelope membrane polypeptide precursor [Nicotiana tabacum];; (*SWP) sp|P23525|IN37_SPIOL (e_value=1e-111) 37 kDa inner envelope membrane protein, chloroplastic OS=Spinacia oleracea PE=1 SV=1;; (*TAIR) AT3G63410.1 (e_value=7e-109) | Symbols: APG1, VTE3, I…	11.49	0.89	0.6
NbS00056138g0002.1	transcript offset:0 AED:0.08 eAED:0.08 QI:0|-1|0|1|-1|1|1|0|310; (*GB) gi|224084630|ref|XP_002307366.1| (e_value=9e-145) predicted protein [Populus trichocarpa];; (*TAIR) AT5G64260.1 (e_value=2e-131) | Symbols: EXL2 | EXORDIUM like 2 | chr5:25703980-25704897 FORWARD LENGTH=305;; (*ITAG) Solyc04g074470.1.1 (e_value=0.0) evidence_code:10F0H1E1IEG genomic_reference:SL2.40ch04 gene_region:58047154-58…	37.12	14.78	9.9
NbS00061954g0004.1	transcript offset:0 AED:0.07 eAED:0.07 QI:0|1|0.85|1|1|1|7|0|439; (*GB) gi|225425848|ref|XP_002265721.1| (e_value=0.0) PREDICTED: lysine histidine transporter 1 [Vitis vinifera];; (*SWP) sp|Q9LRB5|LHT2_ARATH (e_value=0.0) Lysine histidine transporter 2 OS=Arabidopsis thaliana GN=LHT2 PE=1 SV=1;; (*TAIR) AT1G24400.1 (e_value=0.0) | Symbols: LHT2, AATL2, ATLHT2 | lysine histidine transporter 2 | ch…	28.58	24.23	13.5
NbS00032751g0025.1	transcript offset:0 AED:0.34 eAED:0.38 QI:0|0.5|0|1|0.5|0.33|3|0|291; (*GB) gi|225424442|ref|XP_002285121.1| (e_value=7e-102) PREDICTED: zinc finger protein 4-like [Vitis vinifera];; (*SWP) sp|Q39263|ZFP4_ARATH (e_value=8e-47) Zinc finger protein 4 OS=Arabidopsis thaliana GN=ZFP4 PE=2 SV=2;; (*TAIR) AT1G66140.1 (e_value=6e-48) | Symbols: ZFP4 | zinc finger protein 4 | chr1:24620063-24620845 REVER…	18.56	11.82	6.3
NbS00003054g0018.1	transcript offset:0 AED:0.24 eAED:0.24 QI:0|0.42|0.37|1|1|1|8|0|381; (*SWP) sp|Q94AJ5|PGLR5_ARATH (e_value=3e-81) Probable polygalacturonase At1g80170 OS=Arabidopsis thaliana GN=At1g80170 PE=1 SV=1;; (*TAIR) AT5G17200.1 (e_value=1e-85) | Symbols: | Pectin lyase-like superfamily protein | chr5:5653524-5655336 REVERSE LENGTH=421;; (*ITAG) Solyc03g116580.2.1 (e_value=0.0) genomic_reference:SL2.40ch0…	8.25	3.84	1.5
NbS00031144g0007.1	transcript offset:0 AED:0.05 eAED:0.06 QI:0|0|0|1|0|1|2|0|307; (*GB) gi|225461342|ref|XP_002284614.1| (e_value=2e-148) PREDICTED: uncharacterized protein LOC100246927 [Vitis vinifera];; (*TAIR) AT5G54370.1 (e_value=6e-117) | Symbols: | Late embryogenesis abundant (LEA) protein-related | chr5:22075334-22076567 FORWARD LENGTH=337;; (*ITAG) Solyc02g078930.1.1 (e_value=5e-104) evidence_code:10F0H1E0I…	63.34	38.42	23.1
NbS00005087g0002.1	transcript offset:0 AED:0.16 eAED:0.16 QI:0|0.33|0.5|0.75|1|0.75|4|1599|180; (*GB) gi|8920621|gb|AAF81343.1|AC007767_23 (e_value=8e-81) Contains similarity to a peptide transport protein homolog F17L22.140 gi|7488004 from Arabidopsis thaliana BAC F17L22 gb|AL035527. It contains a POT family domain PF|00854. ESTs gb|BE038248, gb|T22680, gb|T04498, gb|R89961, gb|R30626, gb|R30389, gb|AA713063 and g…	84.85	34.57	26.4
NbS00001794g0006.1	transcript offset:0 AED:0.36 eAED:0.38 QI:0|0.75|0.4|1|1|1|5|0|287; (*GB) gi|380702814|gb|AFD96389.1| (e_value=1e-175) nodulin 26-like intrinsic protein [Solanum tuberosum];; (*SWP) sp|Q9SV84|NIP51_ARATH (e_value=3e-136) Probable aquaporin NIP5-1 OS=Arabidopsis thaliana GN=NIP5-1 PE=2 SV=1;; (*TAIR) AT4G10380.1 (e_value=2e-137) | Symbols: NIP5;1, NLM6, NLM8 | NOD26-like intrinsic protein 5;1 | ch…	62.75	26.3	18.3
NbS00058104g0003.1	transcript offset:443 AED:0.31 eAED:0.31 QI:443|1|0.8|1|0.75|0.6|5|252|395; (*GB) gi|255560515|ref|XP_002521272.1| (e_value=0.0) protein phosphatase 2c, putative [Ricinus communis];; (*SWP) sp|Q5PNS9|P2C64_ARATH (e_value=0.0) Probable protein phosphatase 2C 64 OS=Arabidopsis thaliana GN=At4g38520 PE=2 SV=1;; (*TAIR) AT4G38520.2 (e_value=0.0) | Symbols: | Protein phosphatase 2C family protein | ch…	22.68	10.05	7.2
NbS00019185g0006.1	transcript offset:0 AED:0.38 eAED:0.38 QI:0|1|0.5|1|1|1|2|0|481; (*GB) gi|255579041|ref|XP_002530371.1| (e_value=0.0) Glucan endo-1,3-beta-glucosidase precursor, putative [Ricinus communis];; (*SWP) sp|Q93Z08|E136_ARATH (e_value=0.0) Glucan endo-1,3-beta-glucosidase 6 OS=Arabidopsis thaliana GN=At5g58090 PE=1 SV=2;; (*TAIR) AT5G58090.1 (e_value=0.0) | Symbols: | O-Glycosyl hydrolases family 17 pr…	11.78	3.55	1.8
NbS00020037g0004.1	transcript offset:0 AED:0.17 eAED:0.23 QI:0|0.75|0.4|1|1|1|5|0|811; (*GB) gi|225439372|ref|XP_002270072.1| (e_value=0.0) PREDICTED: uncharacterized protein LOC100254761 isoform 1 [Vitis vinifera];; (*TAIR) AT3G11760.1 (e_value=0.0) | Symbols: | unknown protein; FUNCTIONS IN: molecular_function unknown; INVOLVED IN: biological_process unknown; LOCATED IN: cellular_component unknown; EXPRESSED IN: …	35.94	23.94	11.4
NbS00000574g0002.1	transcript offset:245 AED:0.25 eAED:0.25 QI:245|0.33|0.5|1|1|1|4|382|341; (*GB) gi|317106597|dbj|BAJ53105.1| (e_value=2e-14) JHL20J20.12 [Jatropha curcas];; (*ITAG) Solyc04g081730.2.1 (e_value=2e-103) genomic_reference:SL2.40ch04 gene_region:63257232-63260000 transcript_region:SL2.40ch04:63257232..63260000- functional_description:"Unknown Protein (AHRD V1)";	38.3	33.69	16.5
NbS00016974g0010.1	transcript offset:0 AED:0.28 eAED:0.29 QI:0|0|0|0.5|1|1|2|0|357; (*GB) gi|357156674|ref|XP_003577537.1| (e_value=7e-108) PREDICTED: acetylajmalan esterase-like [Brachypodium distachyon];; (*SWP) sp|Q8RXT9|GDL8_ARATH (e_value=2e-92) GDSL esterase/lipase At1g28590 OS=Arabidopsis thaliana GN=At1g28590 PE=2 SV=2;; (*TAIR) AT1G28590.1 (e_value=2e-93) | Symbols: | GDSL-like Lipase/Acylhydrolase superfa…	10.61	8.87	2.4
NbS00009437g0007.1	transcript offset:0 AED:0.16 eAED:0.17 QI:0|0.77|0.6|1|0.33|0.2|10|387|913; (*GB) gi|255585740|ref|XP_002533551.1| (e_value=0.0) ubiquitin ligase protein cop1, putative [Ricinus communis];; (*SWP) sp|Q9LJR3|SPA3_ARATH (e_value=0.0) Protein SPA1-RELATED 3 OS=Arabidopsis thaliana GN=SPA3 PE=1 SV=1;; (*TAIR) AT3G15354.1 (e_value=0.0) | Symbols: SPA3 | SPA1-related 3 | chr3:5169327-5172480 REVERSE LE…	12.37	0.89	0.01
NbS00001827g0003.1	transcript offset:0 AED:0.17 eAED:0.18 QI:0|-1|0|1|-1|1|1|0|454; (*GB) gi|225469324|ref|XP_002267983.1| (e_value=0.0) PREDICTED: uncharacterized protein LOC100248586 [Vitis vinifera];; (*SWP) sp|Q16P90|MOCO3_AEDAE (e_value=4e-12) Molybdenum cofactor sulfurase 3 OS=Aedes aegypti GN=mal3 PE=3 SV=1;; (*TAIR) AT5G51920.1 (e_value=3e-124) | Symbols: | Pyridoxal phosphate (PLP)-dependent transferases s…	7.07	3.55	0.9
NbS00014128g0016.1	transcript offset:0 AED:0.04 eAED:0.03 QI:0|0.8|0.5|0.83|1|1|6|233|815; (*GB) gi|357120026|ref|XP_003561732.1| (e_value=0.0) PREDICTED: transcription factor bHLH140-like [Brachypodium distachyon];; (*SWP) sp|Q9M041|BH140_ARATH (e_value=0.0) Transcription factor bHLH140 OS=Arabidopsis thaliana GN=BHLH140 PE=4 SV=1;; (*TAIR) AT5G01310.1 (e_value=0.0) | Symbols: APTX | APRATAXIN-like | chr5:125304-1…	23.86	11.23	8.7
NbS00008730g0205.1	transcript offset:0 AED:0.16 eAED:0.16 QI:0|-1|0|1|-1|1|1|0|416	46.55	7.39	2.4
NbS00015601g0002.1	transcript offset:0 AED:0.11 eAED:0.11 QI:0|-1|0|1|-1|1|1|0|101	119.61	18.03	9.3
NbS00012288g0003.1	transcript offset:0 AED:0.32 eAED:0.34 QI:0|0.5|0.6|1|1|1|5|247|173; (*SWP) sp|Q0DWQ7|CCB12_ORYSJ (e_value=8e-18) Cyclin-B1-2 OS=Oryza sativa subsp. japonica GN=CYCB1-2 PE=3 SV=1;; (*TAIR) AT5G38660.2 (e_value=6e-60) | Symbols: APE1 | acclimation of photosynthesis to environment | chr5:15471208-15475497 REVERSE LENGTH=431;; (*ITAG) Solyc02g089820.2.1 (e_value=1e-73) genomic_reference:SL2.40ch02 g…	19.74	11.52	3
NbS00050534g0006.1	transcript offset:63 AED:0.19 eAED:0.19 QI:63|0.33|0.25|1|0.33|0.25|4|0|456; (*SWP) sp|Q94EG3|NEC1_NICLS (e_value=3e-106) Nectarin-1 OS=Nicotiana langsdorffii x Nicotiana sanderae GN=NECI PE=1 SV=1;; (*TAIR) AT1G09560.1 (e_value=1e-88) | Symbols: GLP5 | germin-like protein 5 | chr1:3093896-3094639 FORWARD LENGTH=219;; (*ITAG) Solyc01g102380.2.1 (e_value=3e-123) genomic_reference:SL2.40ch01 gene_r…	67.46	31.91	27.6
NbS00026913g0004.1	transcript offset:0 AED:0.12 eAED:0.12 QI:0|1|0.88|1|1|1|9|299|1072; (*GB) gi|225462062|ref|XP_002269575.1| (e_value=0.0) PREDICTED: enhancer of mRNA-decapping protein 4-like [Vitis vinifera];; (*SWP) sp|Q6P2E9|EDC4_HUMAN (e_value=8e-17) Enhancer of mRNA-decapping protein 4 OS=Homo sapiens GN=EDC4 PE=1 SV=1;; (*TAIR) AT3G13300.2 (e_value=0.0) | Symbols: VCS | Transducin/WD40 repeat-like superfami…	6.78	3.84	0.01
NbS00058683g0011.1	transcript offset:364 AED:0.13 eAED:0.21 QI:364|0.5|0.33|1|1|1|3|401|362; (*GB) gi|164431178|gb|ABY55855.1| (e_value=0.0) S-adenosylmethionine decarboxylase 2 [Solanum lycopersicum];; (*SWP) sp|Q96471|DCAM_IPONI (e_value=0.0) S-adenosylmethionine decarboxylase proenzyme OS=Ipomoea nil GN=SAMDC PE=3 SV=1;; (*TAIR) AT3G02470.4 (e_value=4e-153) | Symbols: | S-adenosylmethionine decarboxylase | chr3:…	672.28	158.69	147.01
NbS00020892g0003.1	transcript offset:0 AED:0.26 eAED:0.26 QI:0|1|1|1|1|1|2|294|160; (*GB) gi|388499366|gb|AFK37749.1| (e_value=2e-52) unknown [Lotus japonicus];; (*SWP) sp|Q9M9W1|RL222_ARATH (e_value=1e-51) 60S ribosomal protein L22-2 OS=Arabidopsis thaliana GN=RPL22B PE=2 SV=1;; (*TAIR) AT3G05560.3 (e_value=1e-52) | Symbols: | Ribosomal L22e protein family | chr3:1614641-1615204 FORWARD LENGTH=124;; (*ITAG) Solyc0…	50.97	40.78	13.8
NbS00060547g0001.1	transcript offset:0 AED:0.11 eAED:0.11 QI:0|1|0.33|1|1|1|3|0|109; (*GB) gi|225453913|ref|XP_002279334.1| (e_value=3e-51) PREDICTED: protein cornichon homolog 4 [Vitis vinifera];; (*SWP) sp|Q3EDD7|CNIH2_ARATH (e_value=3e-48) Probable protein cornichon homolog 2 OS=Arabidopsis thaliana GN=At1g12340 PE=2 SV=2;; (*TAIR) AT1G12340.1 (e_value=2e-49) | Symbols: | Cornichon family protein | chr1:4197396-…	48.02	31.32	2.1
NbS00034195g0004.1	transcript offset:730 AED:0.08 eAED:0.08 QI:730|1|1|1|1|1|15|379|957; (*GB) gi|359492500|ref|XP_003634421.1| (e_value=0.0) PREDICTED: serine/threonine-protein kinase CTR1-like [Vitis vinifera];; (*SWP) sp|Q05609|CTR1_ARATH (e_value=7e-130) Serine/threonine-protein kinase CTR1 OS=Arabidopsis thaliana GN=CTR1 PE=1 SV=1;; (*TAIR) AT4G24480.1 (e_value=0.0) | Symbols: | Protein kinase superfamily prot…	45.96	32.8	12
NbS00001858g0012.1	transcript offset:0 AED:0.16 eAED:0.16 QI:0|0.9|0.93|0.96|0.93|0.90|31|739|1370; (*GB) gi|359474491|ref|XP_002279304.2| (e_value=0.0) PREDICTED: regulator of nonsense transcripts 1 homolog [Vitis vinifera];; (*SWP) sp|Q9FJR0|RENT1_ARATH (e_value=0.0) Regulator of nonsense transcripts 1 homolog OS=Arabidopsis thaliana GN=UPF1 PE=1 SV=2;; (*TAIR) AT5G47010.1 (e_value=0.0) | Symbols: UPF1, LBA1, ATU…	39.77	20.69	11.4
NbS00010445g0004.1	transcript offset:0 AED:0.23 eAED:0.23 QI:0|0|0.25|0.75|1|1|4|99|114; (*GB) gi|296086075|emb|CBI31516.3| (e_value=2e-33) unnamed protein product [Vitis vinifera];; (*SWP) sp|P46297|RS23_FRAAN (e_value=1e-33) 40S ribosomal protein S23 OS=Fragaria ananassa GN=RPS23 PE=2 SV=1;; (*TAIR) AT3G09680.1 (e_value=9e-34) | Symbols: | Ribosomal protein S12/S23 family protein | chr3:2969197-2970291 REVERSE LE…	354.11	243.2	77.11
NbS00023066g0010.1	transcript offset:0 AED:0.11 eAED:0.15 QI:0|0|0|1|0|0|3|0|258; (*GB) gi|82621160|gb|ABB86268.1| (e_value=5e-129) Tic20-like protein [Solanum tuberosum];; (*SWP) sp|Q8GZ79|TI201_ARATH (e_value=1e-121) Protein TIC 20-I, chloroplastic OS=Arabidopsis thaliana GN=TIC20-I PE=1 SV=1;; (*TAIR) AT1G04940.1 (e_value=8e-123) | Symbols: TIC20 | translocon at the inner envelope membrane of chloroplasts 20 | c…	101.64	82.15	35.4
NbS00023779g0005.1	transcript offset:222 AED:0.01 eAED:0.01 QI:222|1|1|1|1|1|2|163|317; (*GB) gi|255569410|ref|XP_002525672.1| (e_value=3e-139) Peroxidase 44 precursor, putative [Ricinus communis];; (*SWP) sp|Q93V93|PER44_ARATH (e_value=4e-125) Peroxidase 44 OS=Arabidopsis thaliana GN=PER44 PE=2 SV=1;; (*TAIR) AT4G26010.1 (e_value=3e-126) | Symbols: | Peroxidase superfamily protein | chr4:13200653-13201688 FORWARD …	30.34	15.07	12.6
NbS00006474g0005.1	transcript offset:0 AED:0.17 eAED:0.18 QI:0|0|0|1|1|1|2|0|507; (*SWP) sp|Q9SZF7|SHR_ARATH (e_value=0.0) Protein SHORT-ROOT OS=Arabidopsis thaliana GN=SHR PE=1 SV=1;; (*TAIR) AT4G37650.1 (e_value=0.0) | Symbols: SHR, SGR7 | GRAS family transcription factor | chr4:17691871-17693466 FORWARD LENGTH=531;; (*ITAG) Solyc02g092370.1.1 (e_value=0.0) evidence_code:10F0H1E0IEG genomic_reference:SL2.40ch02 g…	33.29	25.41	12.6
NbS00013071g0026.1	transcript offset:0 AED:0.09 eAED:0.09 QI:0|1|0.33|1|1|1|3|0|329; (*SWP) sp|Q9XIV8|PERN1_TOBAC (e_value=4e-170) Peroxidase N1 OS=Nicotiana tabacum GN=poxN1 PE=1 SV=1;; (*TAIR) AT2G41480.1 (e_value=2e-146) | Symbols: | Peroxidase superfamily protein | chr2:17296986-17298729 REVERSE LENGTH=341;; (*ITAG) Solyc01g105070.2.1 (e_value=0.0) genomic_reference:SL2.40ch01 gene_region:85115112-85116901 tran…	154.08	106.09	47.1
NbS00015982g0001.1	transcript offset:1680 AED:0.07 eAED:0.07 QI:1680|1|1|1|0.25|0.2|5|96|526; (*SWP) sp|Q9LRT1|Y3804_ARATH (e_value=6e-114) Probably inactive leucine-rich repeat receptor-like protein kinase At3g28040 OS=Arabidopsis thaliana GN=At3g28040 PE=2 SV=1;; (*TAIR) AT3G56370.1 (e_value=0.0) | Symbols: | Leucine-rich repeat protein kinase family protein | chr3:20899403-20902390 REVERSE LENGTH=964;; (*ITAG) S…	16.2	7.09	5.7
NbS00016155g0008.1	transcript offset:61 AED:0.09 eAED:0.09 QI:61|0.4|0.33|1|0.2|0.5|6|0|610; (*GB) gi|255557825|ref|XP_002519942.1| (e_value=0.0) ATP-binding cassette transporter, putative [Ricinus communis];; (*SWP) sp|Q9C6W5|AB14G_ARATH (e_value=0.0) ABC transporter G family member 14 OS=Arabidopsis thaliana GN=ABCG14 PE=2 SV=1;; (*TAIR) AT1G31770.1 (e_value=0.0) | Symbols: ABCG14 | ATP-binding cassette 14 | chr1…	50.67	24.82	13.8
NbS00022764g0019.1	transcript offset:174 AED:0.15 eAED:0.15 QI:174|0.90|0.83|1|0.72|0.83|12|215|372; (*GB) gi|5640111|emb|CAB51544.1| (e_value=0.0) RAD23 protein [Solanum lycopersicum var. cerasiforme];; (*SWP) sp|Q84L30|RD23D_ARATH (e_value=7e-157) Putative DNA repair protein RAD23-4 OS=Arabidopsis thaliana GN=RAD23-4 PE=2 SV=2;; (*TAIR) AT5G38470.1 (e_value=5e-158) | Symbols: RAD23D | Rad23 UV excision repair pro…	37.12	20.39	18
NbS00007224g0014.1	transcript offset:0 AED:0.08 eAED:0.11 QI:0|0|0|0.5|0|0.5|2|0|215; (*GB) gi|147856522|emb|CAN82837.1| (e_value=2e-44) hypothetical protein VITISV_030872 [Vitis vinifera];; (*TAIR) AT5G65030.1 (e_value=2e-29) | Symbols: | unknown protein; BEST Arabidopsis thaliana protein match is: unknown protein (TAIR:AT5G10210.1); Has 1807 Blast hits to 1807 proteins in 277 species: Archae - 0; Bacteria - 0; Me…	13.55	4.73	1.5
NbS00014792g0001.1	transcript offset:0 AED:0.11 eAED:0.11 QI:0|-1|0|1|-1|1|1|0|403; (*SWP) sp|Q84TG3|PUB23_ARATH (e_value=2e-163) E3 ubiquitin-protein ligase PUB23 OS=Arabidopsis thaliana GN=PUB23 PE=1 SV=1;; (*TAIR) AT2G35930.1 (e_value=2e-164) | Symbols: PUB23 | plant U-box 23 | chr2:15083101-15084336 REVERSE LENGTH=411;; (*ITAG) Solyc01g007000.2.1 (e_value=0.0) genomic_reference:SL2.40ch01 gene_region:1567768-15…	5.89	0.59	0.01
NbS00023657g0014.1	transcript offset:130 AED:0.28 eAED:0.28 QI:130|1|1|1|1|1|4|306|181; (*GB) gi|46102539|gb|AAS80320.1| (e_value=4e-131) thioredoxin protein [Nicotiana benthamiana];; (*SWP) sp|Q9M7X9|CITRX_ARATH (e_value=4e-76) Thioredoxin-like protein CITRX, chloroplastic OS=Arabidopsis thaliana GN=At3g06730 PE=1 SV=1;; (*TAIR) AT3G06730.1 (e_value=3e-77) | Symbols: TRX P, TRX z | Thioredoxin z | chr3:2124276-212…	10.9	7.39	2.7
NbS00030792g0015.1	transcript offset:0 AED:0.04 eAED:0.04 QI:0|0.33|0.25|1|0.66|0.75|4|0|216; (*GB) gi|359491215|ref|XP_003634243.1| (e_value=3e-67) PREDICTED: U-box domain-containing protein 54-like [Vitis vinifera];; (*TAIR) AT5G47740.2 (e_value=3e-28) | Symbols: | Adenine nucleotide alpha hydrolases-like superfamily protein | chr5:19338688-19339683 FORWARD LENGTH=246;; (*ITAG) Solyc03g112330.2.1 (e_value=2e-78) …	14.73	8.27	3.3
NbS00013607g0023.1	transcript offset:0 AED:0.21 eAED:0.21 QI:0|0.94|0.89|1|0.72|0.73|19|0|1290; (*GB) gi|359494102|ref|XP_002276879.2| (e_value=0.0) PREDICTED: uncharacterized protein LOC100243584 [Vitis vinifera];; (*SWP) sp|Q55FD6|Y8158_DICDI (e_value=1e-16) PHD finger-containing protein DDB_G0268158 OS=Dictyostelium discoideum GN=DDB_G0268158 PE=4 SV=1;; (*TAIR) AT5G55390.2 (e_value=0.0) | Symbols: EDM2 | ENHANC…	7.07	1.77	0.01
NbS00056669g0006.1	transcript offset:167 AED:0.08 eAED:0.08 QI:167|1|1|1|1|1|5|1743|252; (*SWP) sp|B5FXN8|THOC4_TAEGU (e_value=4e-36) THO complex subunit 4 OS=Taeniopygia guttata GN=ALYREF PE=2 SV=1;; (*TAIR) AT5G59950.5 (e_value=2e-70) | Symbols: | RNA-binding (RRM/RBD/RNP motifs) family protein | chr5:24140235-24141504 FORWARD LENGTH=245;; (*ITAG) Solyc11g073280.1.1 (e_value=2e-102) evidence_code:10F0H1E1IEG geno…	14.73	6.8	5.1
NbS00039647g0001.1	transcript offset:0 AED:0.12 eAED:0.13 QI:0|0.87|0.66|1|1|1|9|0|922; (*SWP) sp|P49082|GPA1_LOTJA (e_value=9e-35) Guanine nucleotide-binding protein alpha-1 subunit OS=Lotus japonicus GN=GPA1 PE=2 SV=1;; (*TAIR) AT2G23460.1 (e_value=0.0) | Symbols: XLG1, ATXLG1 | extra-large G-protein 1 | chr2:9995699-9998945 FORWARD LENGTH=888;; (*ITAG) Solyc01g109110.2.1 (e_value=0.0) genomic_reference:SL2.40ch0…	42.72	26.6	18
NbS00001174g0003.1	transcript offset:152 AED:0.12 eAED:0.12 QI:152|1|1|1|1|1|15|450|530; (*GB) gi|37953301|gb|AAR05449.1| (e_value=0.0) alanine aminotransferase [Capsicum annuum];; (*SWP) sp|Q9LDV4|ALAT2_ARATH (e_value=0.0) Alanine aminotransferase 2, mitochondrial OS=Arabidopsis thaliana GN=ALAAT2 PE=2 SV=1;; (*TAIR) AT1G72330.1 (e_value=0.0) | Symbols: ALAAT2 | alanine aminotransferase 2 | chr1:27233637-27236571 …	21.51	11.52	4.5
NbS00009197g0109.1	transcript offset:0 AED:0.01 eAED:0.01 QI:0|1|0.66|1|1|1|3|0|805	12.37	3.25	2.4
NbS00024929g0007.1	transcript offset:0 AED:0.03 eAED:0.03 QI:0|1|0.5|1|1|1|2|76|211; (*GB) gi|239056197|emb|CAQ58635.1| (e_value=8e-58) Unknown gene [Vitis vinifera];; (*SWP) sp|Q9SSC7|LOR5_ARATH (e_value=5e-23) Protein LURP-one-related 5 OS=Arabidopsis thaliana GN=At1g80120 PE=1 SV=1;; (*TAIR) AT1G80120.1 (e_value=4e-24) | Symbols: | Protein of unknown function (DUF567) | chr1:30139198-30139986 FORWARD LENGTH=210;…	70.7	18.91	4.5
NbS00032223g0002.1	transcript offset:0 AED:0.14 eAED:0.14 QI:0|-1|0|1|-1|1|1|0|227; (*GB) gi|57012875|sp|Q9LW49.1|ERF4_NICSY (e_value=6e-131) RecName: Full=Ethylene-responsive transcription factor 4; AltName: Full=Ethylene-responsive element-binding factor 3; Short=EREBP-3; AltName: Full=Ethylene-responsive element-binding factor 4 homolog; AltName: Full=NsERF3;; (*SWP) sp|Q9LW49|ERF4_NICSY (e_value=2e-132) Ethylen…	151.43	82.15	65.4
NbS00007503g0111.1	transcript offset:180 AED:0.27 eAED:0.27 QI:180|0|0.5|1|0|0.5|2|0|145	84.55	40.48	28.5
NbS00004542g0005.1	transcript offset:400 AED:0.37 eAED:0.38 QI:400|0.6|0.63|1|0.9|0.81|11|482|407; (*GB) gi|4138265|emb|CAA06925.1| (e_value=0.0) Avr9 elicitor response protein [Nicotiana tabacum];; (*SWP) sp|Q6NQB7|B3GT7_ARATH (e_value=0.0) Beta-1,3-galactosyltransferase 7 OS=Arabidopsis thaliana GN=B3GALT7 PE=2 SV=1;; (*TAIR) AT1G77810.2 (e_value=0.0) | Symbols: | Galactosyltransferase family protein | chr1:29260…	16.79	12.12	6.3
NbS00043908g0001.1	transcript offset:0 ; (*GB) gi|296086267|emb|CBI31708.3| (e_value=4e-112) unnamed protein product [Vitis vinifera];; (*TAIR) AT2G39580.1 (e_value=1e-66) | Symbols: | CONTAINS InterPro DOMAIN/s: Putative zinc-finger domain (InterPro:IPR019607); Has 249 Blast hits to 219 proteins in 85 species: Archae - 0; Bacteria - 144; Metazoa - 29; Fungi - 8; Plants - 50; Viruses - 0; Other Eukaryotes - 18 (sou…	10.61	3.55	2.7
NbS00032073g0003.1	transcript offset:0 AED:0.19 eAED:0.19 QI:0|-1|0|1|-1|1|1|0|393; (*GB) gi|224072745|ref|XP_002303860.1| (e_value=2e-122) predicted protein [Populus trichocarpa];; (*SWP) sp|O22040|ANP1_ARATH (e_value=2e-37) Mitogen-activated protein kinase kinase kinase ANP1 OS=Arabidopsis thaliana GN=ANP1 PE=1 SV=2;; (*TAIR) AT4G36950.1 (e_value=7e-80) | Symbols: MAPKKK21 | mitogen-activated protein kinase kinas…	66.87	20.98	18
NbS00014727g0001.1	transcript offset:0 AED:0.07 eAED:0.07 QI:0|0|0|0.5|1|1|2|0|241; (*GB) gi|350538977|ref|NP_001233856.1| (e_value=1e-134) yfe37 protein [Solanum lycopersicum];; (*SWP) sp|Q7FAE1|MOMAS_ORYSJ (e_value=2e-70) Momilactone A synthase OS=Oryza sativa subsp. japonica GN=Os04g0179200 PE=2 SV=1;; (*TAIR) AT2G47140.1 (e_value=9e-103) | Symbols: | NAD(P)-binding Rossmann-fold superfamily protein | chr2:19350…	8.54	3.84	0.9
NbS00005159g0013.1	transcript offset:212 AED:0.30 eAED:0.30 QI:212|1|1|1|1|1|3|296|201; (*GB) gi|156105710|gb|ABU49226.1| (e_value=3e-140) chloroplast methionine sulfoxide reductase B2 precursor [Nicotiana tabacum];; (*SWP) sp|Q9C5C8|MSRB2_ARATH (e_value=2e-88) Peptide methionine sulfoxide reductase B2, chloroplastic OS=Arabidopsis thaliana GN=MSRB2 PE=1 SV=1;; (*TAIR) AT4G21860.3 (e_value=1e-89) | Symbols: MSRB2 |…	63.34	44.33	28.2
NbS00016355g0001.1	transcript offset:159 AED:0.28 eAED:0.28 QI:159|1|0.88|1|0.62|0.44|9|390|385; (*GB) gi|26454627|sp|Q07511.2|FDH_SOLTU (e_value=0.0) RecName: Full=Formate dehydrogenase, mitochondrial; AltName: Full=NAD-dependent formate dehydrogenase; Short=FDH; Flags: Precursor;; (*SWP) sp|Q07511|FDH_SOLTU (e_value=0.0) Formate dehydrogenase, mitochondrial OS=Solanum tuberosum GN=FDH1 PE=1 SV=2;; (*TAIR) AT5G147…	32.7	31.32	11.4
NbS00011636g0016.1	transcript offset:173 AED:0.11 eAED:0.11 QI:173|1|1|1|0|0|4|234|145; (*GB) gi|224079702|ref|XP_002305918.1| (e_value=2e-79) predicted protein [Populus trichocarpa];; (*SWP) sp|Q9CPU4|MGST3_MOUSE (e_value=8e-35) Microsomal glutathione S-transferase 3 OS=Mus musculus GN=Mgst3 PE=1 SV=1;; (*TAIR) AT1G65820.1 (e_value=1e-78) | Symbols: | microsomal glutathione s-transferase, putative | chr1:24485213-…	14.44	10.64	4.5
NbS00002142g0006.1	transcript offset:0 AED:0.03 eAED:0.03 QI:0|1|1|1|0|0|2|740|450; (*GB) gi|225458890|ref|XP_002285420.1| (e_value=0.0) PREDICTED: U-box domain-containing protein 30 [Vitis vinifera];; (*SWP) sp|Q058P4|PUB30_ARATH (e_value=0.0) U-box domain-containing protein 30 OS=Arabidopsis thaliana GN=PUB30 PE=2 SV=1;; (*TAIR) AT3G49810.1 (e_value=0.0) | Symbols: | ARM repeat superfamily protein | chr3:18474936…	13.85	7.09	3.3
NbS00034120g0009.1	transcript offset:24 AED:0.18 eAED:0.18 QI:24|1|0.66|1|1|1|3|228|296; (*GB) gi|359496589|ref|XP_003635272.1| (e_value=6e-63) PREDICTED: clathrin light chain 1-like [Vitis vinifera];; (*SWP) sp|Q9SKU1|CLC1_ARATH (e_value=3e-50) Clathrin light chain 1 OS=Arabidopsis thaliana GN=At2g20760 PE=2 SV=1;; (*TAIR) AT2G20760.1 (e_value=2e-51) | Symbols: | Clathrin light chain protein | chr2:8943279-8945108…	15.61	6.8	4.2
NbS00003920g0008.1	transcript offset:24 AED:0.21 eAED:0.21 QI:24|0.8|0.81|1|1|1|11|195|405; (*GB) gi|359483871|ref|XP_002276286.2| (e_value=0.0) PREDICTED: katanin p60 ATPase-containing subunit A-like 2 [Vitis vinifera];; (*SWP) sp|A0JMA9|KATL2_XENTR (e_value=8e-120) Katanin p60 ATPase-containing subunit A-like 2 OS=Xenopus tropicalis GN=katnal2 PE=2 SV=1;; (*TAIR) AT2G34560.2 (e_value=0.0) | Symbols: | P-loop cont…	22.1	15.96	7.5
NbS00016959g0109.1	transcript offset:338 AED:0.23 eAED:0.23 QI:338|0.75|0.6|1|1|0.8|5|418|266	24.16	16.55	10.5
NbS00006467g0112.1	transcript offset:0 AED:0.20 eAED:0.20 QI:0|0.94|0.83|1|1|1|18|187|846	24.16	16.25	7.5
NbS00012241g0016.1	transcript offset:290 AED:0.08 eAED:0.08 QI:290|0.8|0.66|1|0.6|0.5|6|321|353; (*SWP) sp|Q0WRB2|P2C73_ARATH (e_value=8e-139) Probable protein phosphatase 2C 73 OS=Arabidopsis thaliana GN=PPC6-7 PE=2 SV=1;; (*TAIR) AT5G27930.2 (e_value=6e-140) | Symbols: | Protein phosphatase 2C family protein | chr5:9958199-9960219 REVERSE LENGTH=373;; (*ITAG) Solyc01g065700.2.1 (e_value=0.0) genomic_reference:SL2…	35.06	13.3	6
NbS00060350g0013.1	transcript offset:0 AED:0.03 eAED:0.03 QI:0|0.75|0.6|1|0.75|0.6|5|748|428; (*GB) gi|225460646|ref|XP_002266417.1| (e_value=0.0) PREDICTED: uncharacterized protein LOC100267465 [Vitis vinifera];; (*TAIR) AT1G43580.1 (e_value=0.0) | Symbols: | Sphingomyelin synthetase family protein | chr1:16410673-16412612 REVERSE LENGTH=421;; (*ITAG) Solyc04g071550.2.1 (e_value=0.0) genomic_reference:SL2.40ch04 g…	22.1	17.43	8.4
NbS00014598g0002.1	transcript offset:334 AED:0.25 eAED:0.25 QI:334|1|1|1|0.83|0.85|7|562|269; (*GB) gi|356511550|ref|XP_003524488.1| (e_value=5e-180) PREDICTED: cytochrome c1-1, heme protein, mitochondrial-like [Glycine max];; (*SWP) sp|P25076|CY11_SOLTU (e_value=2e-179) Cytochrome c1-1, heme protein, mitochondrial OS=Solanum tuberosum GN=CYCL PE=2 SV=1;; (*TAIR) AT5G40810.1 (e_value=2e-168) | Symbols: | Cytochrome…	75.71	53.19	26.4
NbS00056607g0001.1	transcript offset:0 AED:0.00 eAED:0.01 QI:0|-1|0|1|-1|1|1|0|515; (*GB) gi|255586447|ref|XP_002533868.1| (e_value=0.0) protein with unknown function [Ricinus communis];; (*SWP) sp|O70279|DGC14_MOUSE (e_value=6e-39) Protein DGCR14 OS=Mus musculus GN=Dgcr14 PE=2 SV=2;; (*TAIR) AT3G07790.1 (e_value=0.0) | Symbols: | DGCR14-related | chr3:2487491-2489017 FORWARD LENGTH=508;; (*ITAG) Solyc07g047980.1.1…	32.11	18.91	12.6
NbS00018994g0008.1	transcript offset:156 AED:0.10 eAED:0.11 QI:156|0.66|0.42|1|0.83|0.71|7|0|253; (*TAIR) AT1G21320.2 (e_value=8e-44) | Symbols: | nucleotide binding;nucleic acid binding | chr1:7462834-7466164 REVERSE LENGTH=253;; (*ITAG) Solyc06g052080.2.1 (e_value=4e-101) genomic_reference:SL2.40ch06 gene_region:32245549-32253815 transcript_region:SL2.40ch06:32245549..32253815+ go_terms:GO:0003676,GO:0000166 func…	38.3	22.75	12.6
NbS00055574g0003.1	transcript offset:633 AED:0.13 eAED:0.13 QI:633|1|1|1|1|1|8|446|519; (*GB) gi|255547081|ref|XP_002514598.1| (e_value=0.0) conserved hypothetical protein [Ricinus communis];; (*SWP) sp|Q8W486|Y1491_ARATH (e_value=8e-85) DUF246 domain-containing protein At1g04910 OS=Arabidopsis thaliana GN=At1g04910 PE=1 SV=1;; (*TAIR) AT5G15740.1 (e_value=0.0) | Symbols: | O-fucosyltransferase family protein | chr…	48.61	43.44	23.1
NbS00030473g0001.1	transcript offset:0 AED:0.10 eAED:0.10 QI:0|-1|0|1|-1|1|1|0|561; (*GB) gi|224136286|ref|XP_002322291.1| (e_value=0.0) predicted protein [Populus trichocarpa];; (*TAIR) AT5G50900.1 (e_value=0.0) | Symbols: | ARM repeat superfamily protein | chr5:20705051-20706718 REVERSE LENGTH=555;; (*ITAG) Solyc03g097740.1.1 (e_value=0.0) evidence_code:10F0H1E1IEG genomic_reference:SL2.40ch03 gene_region:5353083…	38	10.64	7.5
NbS00015149g0013.1	transcript offset:223 AED:0.20 eAED:0.20 QI:223|0.8|0.83|1|0.6|0.66|6|348|190; (*GB) gi|5932420|gb|AAD56951.1|AF184886_1 (e_value=2e-134) LIM domain protein WLIM2 [Nicotiana tabacum];; (*SWP) sp|P29675|SF3_HELAN (e_value=2e-64) Pollen-specific protein SF3 OS=Helianthus annuus GN=SF3 PE=2 SV=1;; (*TAIR) AT3G55770.5 (e_value=6e-113) | Symbols: | GATA type zinc finger transcription factor family pro…	61.28	34.57	11.4
NbS00057138g0004.1	transcript offset:203 AED:0.19 eAED:0.19 QI:203|0.33|0.75|1|0.33|0.5|4|909|164	7.07	2.36	0.6
NbS00044598g0014.1	transcript offset:384 AED:0.23 eAED:0.23 QI:384|1|1|1|0.8|0.66|6|293|441; (*GB) gi|189345250|gb|ACD92981.1| (e_value=0.0) VTC2-like protein [Nicotiana tabacum];; (*SWP) sp|Q8RWE8|GGAP1_ARATH (e_value=0.0) GDP-L-galactose phosphorylase 1 OS=Arabidopsis thaliana GN=VTC2 PE=1 SV=1;; (*TAIR) AT4G26850.1 (e_value=0.0) | Symbols: VTC2 | mannose-1-phosphate guanylyltransferase (GDP)s;GDP-galactose:manno…	29.46	8.57	6.6
NbS00024650g0121.1	transcript offset:272 AED:0.15 eAED:0.15 QI:272|1|1|1|0.66|0.75|4|411|508	54.8	31.62	27
NbS00006443g0009.1	transcript offset:140 AED:0.22 eAED:0.22 QI:140|1|1|1|1|1|4|346|219; (*SWP) sp|P93847|RL10_SOLME (e_value=2e-158) 60S ribosomal protein L10 OS=Solanum melongena GN=RPL10 PE=2 SV=1;; (*TAIR) AT1G26910.1 (e_value=1e-144) | Symbols: RPL10B | Ribosomal protein L16p/L10e family protein | chr1:9321709-9322813 FORWARD LENGTH=221;; (*ITAG) Solyc06g007520.2.1 (e_value=5e-162) genomic_reference:SL2.40ch06 …	231.85	212.77	89.41
NbS00016388g0102.1	transcript offset:0 AED:0.17 eAED:0.17 QI:0|-1|0|1|-1|1|1|0|346	8.84	2.07	0.6
NbS00015826g0003.1	transcript offset:148 AED:0.10 eAED:0.10 QI:148|1|1|1|0.91|1|13|940|435; (*GB) gi|225428556|ref|XP_002284627.1| (e_value=0.0) PREDICTED: dolichyl-diphosphooligosaccharide--protein glycosyltransferase 48 kDa subunit [Vitis vinifera];; (*SWP) sp|Q6NYS8|OST48_DANRE (e_value=2e-133) Dolichyl-diphosphooligosaccharide--protein glycosyltransferase 48 kDa subunit OS=Danio rerio GN=ddost PE=2 SV=2;; (*TAI…	100.75	67.08	49.5
NbS00041288g0007.1	transcript offset:0 AED:0.19 eAED:0.22 QI:0|0.44|0.2|0.9|0.33|0.4|10|2130|398; (*GB) gi|359489301|ref|XP_002270627.2| (e_value=3e-161) PREDICTED: uncharacterized protein LOC100266721 [Vitis vinifera];; (*TAIR) AT2G44760.1 (e_value=2e-137) | Symbols: | Domain of unknown function (DUF3598) | chr2:18452937-18454785 REVERSE LENGTH=500;; (*ITAG) Solyc10g037900.1.1 (e_value=1e-99) evidence_code:10F0H0E…	72.18	63.83	29.4
NbS00009286g0009.1	transcript offset:187 AED:0.10 eAED:0.10 QI:187|1|0.75|1|1|1|8|0|952; (*SWP) sp|O24371|LOX31_SOLTU (e_value=0.0) Linoleate 13S-lipoxygenase 3-1, chloroplastic OS=Solanum tuberosum GN=LOX3.1 PE=1 SV=1;; (*TAIR) AT1G17420.1 (e_value=0.0) | Symbols: LOX3 | lipoxygenase 3 | chr1:5977512-5981384 FORWARD LENGTH=919;; (*ITAG) Solyc03g122340.2.1 (e_value=0.0) genomic_reference:SL2.40ch03 gene_region:6427…	8.25	1.48	0.9
NbS00047838g0004.1	transcript offset:0 AED:0.46 eAED:0.46 QI:0|0|0.5|1|0|1|2|282|71; (*GB) gi|224129818|ref|XP_002328810.1| (e_value=3e-28) predicted protein [Populus trichocarpa];; (*SWP) sp|Q9M9R9|NDB3B_ARATH (e_value=7e-28) NADH dehydrogenase [ubiquinone] 1 beta subcomplex subunit 3-B OS=Arabidopsis thaliana GN=At1g14450 PE=2 SV=1;; (*TAIR) AT1G14450.1 (e_value=5e-29) | Symbols: | NADH dehydrogenase (ubiquinone)…	30.05	20.69	14.4
NbS00025517g0003.1	transcript offset:276 AED:0.07 eAED:0.07 QI:276|1|1|1|0.5|0.33|3|204|345; (*SWP) sp|Q8H0Y8|WRK41_ARATH (e_value=1e-31) Probable WRKY transcription factor 41 OS=Arabidopsis thaliana GN=WRKY41 PE=2 SV=2;; (*TAIR) AT4G11070.2 (e_value=5e-33) | Symbols: WRKY41, AtWRKY41 | WRKY family transcription factor | chr4:6759303-6760763 FORWARD LENGTH=281;; (*ITAG) Solyc01g095630.2.1 (e_value=4e-117) genomic_r…	45.07	20.98	12.9
NbS00000715g0006.1	transcript offset:218 AED:0.14 eAED:0.14 QI:218|1|1|1|0.5|0.33|3|160|100; (*GB) gi|21593449|gb|AAM65416.1| (e_value=2e-32) unknown [Arabidopsis thaliana];; (*SWP) sp|A5VFP2|ACYP_SPHWW (e_value=2e-21) Acylphosphatase OS=Sphingomonas wittichii (strain RW1 / DSM 6014 / JCM 10273) GN=acyP PE=3 SV=1;; (*TAIR) AT5G03370.1 (e_value=1e-33) | Symbols: | acylphosphatase family | chr5:825798-827020 REVERSE …	6.48	2.36	0.01
NbS00024852g0001.1	transcript offset:285 AED:0.11 eAED:0.11 QI:285|0.5|1|1|1|1|3|142|569; (*GB) gi|255553847|ref|XP_002517964.1| (e_value=0.0) Indole-3-acetic acid-amido synthetase GH3.5, putative [Ricinus communis];; (*SWP) sp|Q6I581|GH35_ORYSJ (e_value=0.0) Probable indole-3-acetic acid-amido synthetase GH3.5 OS=Oryza sativa subsp. japonica GN=GH3.5 PE=2 SV=1;; (*TAIR) AT4G03400.1 (e_value=0.0) | Symbols: DFL2, G…	10.31	4.14	1.2
NbS00029334g0011.1	transcript offset:347 AED:0.08 eAED:0.08 QI:347|0.66|0.75|1|0.66|0.5|4|614|350; (*GB) gi|147863867|emb|CAN81117.1| (e_value=4e-132) hypothetical protein VITISV_005903 [Vitis vinifera];; (*TAIR) AT4G25030.2 (e_value=3e-120) | Symbols: | unknown protein; BEST Arabidopsis thaliana protein match is: unknown protein (TAIR:AT5G45410.3); Has 35333 Blast hits to 34131 proteins in 2444 species: Archae - 7…	8.54	6.21	1.5
NbS00009515g0001.1	transcript offset:169 AED:0.23 eAED:0.23 QI:169|1|0.83|1|0.8|0.66|6|1105|335; (*SWP) sp|Q9LT23|BH121_ARATH (e_value=7e-85) Transcription factor bHLH121 OS=Arabidopsis thaliana GN=BHLH121 PE=2 SV=1;; (*TAIR) AT3G19860.2 (e_value=5e-86) | Symbols: bHLH121 | basic helix-loop-helix (bHLH) DNA-binding superfamily protein | chr3:6903842-6905863 FORWARD LENGTH=337;; (*ITAG) Solyc01g111130.2.1 (e_value=0…	18.27	6.5	3.6
NbS00014659g0007.1	transcript offset:276 AED:0.13 eAED:0.14 QI:276|1|1|1|1|1|7|260|128; (*GB) gi|225442835|ref|XP_002285335.1| (e_value=4e-66) PREDICTED: acyl-protein thioesterase 2 [Vitis vinifera];; (*TAIR) AT3G15650.2 (e_value=2e-55) | Symbols: | alpha/beta-Hydrolases superfamily protein | chr3:5306006-5307764 FORWARD LENGTH=274;; (*ITAG) Solyc06g067950.2.1 (e_value=3e-78) genomic_reference:SL2.40ch06 gene_regio…	29.17	13	6
NbS00003652g0002.1	transcript offset:455 AED:0.35 eAED:0.37 QI:455|0.66|0.71|1|1|1|7|0|272; (*GB) gi|76573305|gb|ABA46757.1| (e_value=4e-156) syntaxin-like protein [Solanum tuberosum];; (*SWP) sp|P93654|SYP22_ARATH (e_value=5e-119) Syntaxin-22 OS=Arabidopsis thaliana GN=SYP22 PE=1 SV=1;; (*TAIR) AT5G46860.1 (e_value=4e-120) | Symbols: VAM3, ATVAM3, SYP22, ATSYP22, SGR3 | Syntaxin/t-SNARE family protein | chr5:19012…	48.61	29.55	20.7
NbS00022151g0006.1	transcript offset:0 AED:0.33 eAED:0.33 QI:0|0.66|0.25|1|1|1|4|0|187; (*GB) gi|17017255|gb|AAL33585.1|AF440271_1 (e_value=1e-122) aquaporin [Nicotiana tabacum];; (*SWP) sp|Q08451|PIP1_SOLLC (e_value=3e-121) Probable aquaporin PIP-type pTOM75 OS=Solanum lycopersicum PE=2 SV=1;; (*TAIR) AT4G00430.1 (e_value=4e-112) | Symbols: TMP-C, PIP1;4, PIP1E | plasma membrane intrinsic protein 1;4 | chr4:186143…	16.79	12.41	2.7
NbS00003400g0001.1	transcript offset:0 AED:0.30 eAED:0.30 QI:0|1|0.5|1|0|0|2|89|412; (*GB) gi|13877739|gb|AAK43947.1|AF370132_1 (e_value=5e-66) unknown protein [Arabidopsis thaliana];; (*SWP) sp|P49314|ROC2_NICPL (e_value=3e-12) 31 kDa ribonucleoprotein, chloroplastic OS=Nicotiana plumbaginifolia PE=2 SV=1;; (*TAIR) AT5G51300.3 (e_value=1e-68) | Symbols: | splicing factor-related | chr5:20849881-20852295 REVERSE LE…	14.14	7.39	2.1
NbS00018489g0018.1	transcript offset:663 AED:0.04 eAED:0.04 QI:663|1|1|1|0.5|0.6|5|325|171; (*GB) gi|224123012|ref|XP_002318972.1| (e_value=2e-67) predicted protein [Populus trichocarpa];; (*SWP) sp|Q9M9W9|P2C34_ARATH (e_value=3e-61) Probable protein phosphatase 2C 34 OS=Arabidopsis thaliana GN=At3g05640 PE=2 SV=1;; (*TAIR) AT3G05640.2 (e_value=2e-62) | Symbols: | Protein phosphatase 2C family protein | chr3:164061…	32.11	10.34	3.9
NbS00002615g0010.1	transcript offset:27 AED:0.01 eAED:0.01 QI:27|1|1|1|0|0.5|2|193|165; (*GB) gi|255575863|ref|XP_002528829.1| (e_value=1e-66) conserved hypothetical protein [Ricinus communis];; (*SWP) sp|Q9QY93|DCTP1_MOUSE (e_value=4e-30) dCTP pyrophosphatase 1 OS=Mus musculus GN=Dctpp1 PE=1 SV=1;; (*TAIR) AT3G25400.1 (e_value=6e-53) | Symbols: | CONTAINS InterPro DOMAIN/s: NTP Pyrophosphohydrolase MazG-related, R…	126.68	68.85	42.3
NbS00011877g0023.1	transcript offset:200 AED:0.10 eAED:0.10 QI:200|1|1|1|1|1|7|343|615; (*GB) gi|225451956|ref|XP_002283177.1| (e_value=0.0) PREDICTED: translation initiation factor eIF-2B subunit delta-like [Vitis vinifera];; (*SWP) sp|Q63186|EI2BD_RAT (e_value=1e-109) Translation initiation factor eIF-2B subunit delta OS=Rattus norvegicus GN=Eif2b4 PE=2 SV=1;; (*TAIR) AT5G38640.1 (e_value=0.0) | Symbols: | NagB/R…	15.32	9.46	5.1
NbS00018510g0001.1	transcript offset:0 AED:0.00 eAED:0.00 QI:0|1|0.5|1|0|0|2|375|328; (*GB) gi|255545216|ref|XP_002513669.1| (e_value=2e-55) conserved hypothetical protein [Ricinus communis];; (*TAIR) AT5G23950.1 (e_value=5e-43) | Symbols: | Calcium-dependent lipid-binding (CaLB domain) family protein | chr5:8082789-8083448 FORWARD LENGTH=219;; (*ITAG) Solyc03g025340.1.1 (e_value=6e-77) evidence_code:10F1H1E1IEG ge…	36.24	29.26	14.1
NbS00015929g0004.1	transcript offset:0 AED:0.09 eAED:0.09 QI:0|-1|0|1|-1|1|1|0|327; (*SWP) sp|Q9FX56|SOT8_ARATH (e_value=1e-79) Cytosolic sulfotransferase 8 OS=Arabidopsis thaliana GN=SOT8 PE=2 SV=1;; (*TAIR) AT1G13420.1 (e_value=1e-80) | Symbols: ATST4B, ST4B | sulfotransferase 4B | chr1:4604871-4605866 FORWARD LENGTH=331;; (*ITAG) Solyc03g093620.1.1 (e_value=0.0) evidence_code:10F0H1E0IEG genomic_reference:SL2.40…	57.45	23.35	15.6
NbS00026141g0003.1	transcript offset:0 AED:0.21 eAED:0.21 QI:0|-1|0|1|-1|1|1|0|148; (*GB) gi|224101811|ref|XP_002312430.1| (e_value=3e-55) predicted protein [Populus trichocarpa];; (*TAIR) AT2G01300.1 (e_value=2e-40) | Symbols: | unknown protein; BEST Arabidopsis thaliana protein match is: unknown protein (TAIR:AT1G15010.1); Has 73 Blast hits to 73 proteins in 12 species: Archae - 0; Bacteria - 0; Metazoa - 0; Fung…	37.71	12.71	11.4
NbS00034358g0003.1	transcript offset:0 AED:0.16 eAED:0.16 QI:0|0.87|1|1|1|1|9|416|431; (*GB) gi|225430021|ref|XP_002284175.1| (e_value=8e-153) PREDICTED: uncharacterized protein LOC100267889 [Vitis vinifera];; (*TAIR) AT2G25737.1 (e_value=5e-132) | Symbols: | Sulfite exporter TauE/SafE family protein | chr2:10977174-10979677 FORWARD LENGTH=476;; (*ITAG) Solyc11g071310.1.1 (e_value=0.0) evidence_code:10F0H1E0IEG gen…	28.58	13	8.4
NbS00057776g0004.1	transcript offset:140 AED:0.12 eAED:0.12 QI:140|1|1|1|0.75|1|5|341|240; (*GB) gi|4887020|gb|AAD32146.1|AF123508_1 (e_value=5e-151) Nt-iaa28 deduced protein [Nicotiana tabacum];; (*SWP) sp|O24407|IAA16_ARATH (e_value=8e-103) Auxin-responsive protein IAA16 OS=Arabidopsis thaliana GN=IAA16 PE=1 SV=1;; (*TAIR) AT3G04730.1 (e_value=6e-104) | Symbols: IAA16 | indoleacetic acid-induced protein 16 | chr3…	18.27	11.23	5.1
NbS00042917g0003.1	transcript offset:374 AED:0.09 eAED:0.09 QI:374|1|1|1|0.33|0.75|4|180|202; (*GB) gi|225468763|ref|XP_002274881.1| (e_value=2e-119) PREDICTED: uncharacterized protein LOC100267774 [Vitis vinifera];; (*TAIR) AT3G50830.1 (e_value=8e-111) | Symbols: COR413-PM2, ATCOR413-PM2 | cold-regulated 413-plasma membrane 2 | chr3:18894109-18895355 REVERSE LENGTH=203;; (*ITAG) Solyc02g065380.2.1 (e_value=2e-137)…	44.49	31.03	17.7
NbS00038139g0004.1	transcript offset:47 AED:0.04 eAED:0.04 QI:47|0.75|0.76|1|0.91|0.84|13|420|631; (*GB) gi|255561807|ref|XP_002521913.1| (e_value=0.0) PLE, putative [Ricinus communis];; (*SWP) sp|Q9SIS3|MA656_ARATH (e_value=0.0) 65-kDa microtubule-associated protein 6 OS=Arabidopsis thaliana GN=MAP65-6 PE=1 SV=1;; (*TAIR) AT2G01910.1 (e_value=0.0) | Symbols: ATMAP65-6, MAP65-6 | Microtubule associated protein (MAP…	45.37	35.46	18.6
NbS00020677g0005.1	transcript offset:5 AED:0.16 eAED:0.17 QI:5|0.6|0.33|1|0.4|0.33|6|303|493; (*GB) gi|255567947|ref|XP_002524951.1| (e_value=1e-60) Protein FRIGIDA, putative [Ricinus communis];; (*TAIR) AT5G48385.1 (e_value=9e-30) | Symbols: | FRIGIDA-like protein | chr5:19609471-19611712 FORWARD LENGTH=558;; (*ITAG) Solyc04g008840.2.1 (e_value=9e-174) genomic_reference:SL2.40ch04 gene_region:2458319-2461577 trans…	38	12.71	8.1
NbS00005119g0003.1	transcript offset:111 AED:0.27 eAED:0.27 QI:111|1|1|1|1|1|3|349|194; (*GB) gi|77416921|gb|ABA81856.1| (e_value=9e-133) unknown [Solanum tuberosum];; (*SWP) sp|P49209|RL91_ARATH (e_value=4e-122) 60S ribosomal protein L9-1 OS=Arabidopsis thaliana GN=RPL9B PE=2 SV=3;; (*TAIR) AT1G33140.1 (e_value=3e-123) | Symbols: PGY2 | Ribosomal protein L6 family | chr1:12023360-12024502 FORWARD LENGTH=194;; (*IT…	47.43	33.69	17.7
NbS00038347g0001.1	transcript offset:559 AED:0.12 eAED:0.12 QI:559|0.66|0.25|1|1|1|4|0|641; (*GB) gi|332071134|gb|AED99885.1| (e_value=0.0) glycosyltransferase [Panax notoginseng];; (*SWP) sp|Q9LJP4|CSLC4_ARATH (e_value=0.0) Xyloglucan glycosyltransferase 4 OS=Arabidopsis thaliana GN=CSLC4 PE=1 SV=1;; (*TAIR) AT3G28180.1 (e_value=0.0) | Symbols: ATCSLC04, CSLC04, ATCSLC4, CSLC4 | Cellulose-synthase-like C4 | chr3:1…	101.05	29.55	27.9
NbS00015967g0016.1	transcript offset:18 AED:0.06 eAED:0.06 QI:18|1|1|1|1|1|2|366|444; (*GB) gi|147819293|emb|CAN68960.1| (e_value=4e-41) hypothetical protein VITISV_019275 [Vitis vinifera];; (*SWP) sp|Q9LIB3|BAG8_ARATH (e_value=6e-22) BAG family molecular chaperone regulator 8, chloroplastic OS=Arabidopsis thaliana GN=BAG1 PE=1 SV=1;; (*TAIR) AT3G29310.1 (e_value=5e-23) | Symbols: | calmodulin-binding protein-relat…	23.27	14.48	10.5
NbS00001997g0006.1	transcript offset:90 AED:0.32 eAED:0.32 QI:90|0.83|0.57|1|1|1|7|0|403; (*GB) gi|296082963|emb|CBI22264.3| (e_value=2e-163) unnamed protein product [Vitis vinifera];; (*TAIR) AT3G29185.1 (e_value=7e-157) | Symbols: | Domain of unknown function (DUF3598) | chr3:11155092-11157207 REVERSE LENGTH=396;; (*ITAG) Solyc02g088350.2.1 (e_value=0.0) genomic_reference:SL2.40ch02 gene_region:45051124-45054896 …	7.07	1.77	0.01
NbS00045224g0008.1	transcript offset:319 AED:0.25 eAED:0.25 QI:319|1|0.87|1|0.71|0.87|8|1385|213; (*GB) gi|224138688|ref|XP_002326665.1| (e_value=3e-58) predicted protein [Populus trichocarpa];; (*SWP) sp|Q8L7W2|NUDT8_ARATH (e_value=9e-44) Nudix hydrolase 8 OS=Arabidopsis thaliana GN=NUDT8 PE=2 SV=2;; (*TAIR) AT5G47240.1 (e_value=7e-45) | Symbols: atnudt8, NUDT8 | nudix hydrolase homolog 8 | chr5:19183806-19185467 …	75.12	31.03	17.4
NbS00040116g0008.1	transcript offset:0 AED:0.24 eAED:0.24 QI:0|0.5|0.4|1|0.75|0.6|5|280|768; (*GB) gi|225452781|ref|XP_002283300.1| (e_value=0.0) PREDICTED: cullin-3B [Vitis vinifera];; (*SWP) sp|Q9ZVH4|CUL3A_ARATH (e_value=0.0) Cullin-3A OS=Arabidopsis thaliana GN=CUL3A PE=1 SV=1;; (*TAIR) AT1G26830.1 (e_value=0.0) | Symbols: CUL3A, ATCUL3A, ATCUL3, CUL3 | cullin 3 | chr1:9296063-9298374 FORWARD LENGTH=732;; (*ITA…	53.03	30.14	21.6
NbS00041069g0013.1	transcript offset:0 AED:0.01 eAED:0.02 QI:0|0.5|0.2|1|0.75|0.6|5|0|1975; (*GB) gi|296087607|emb|CBI34863.3| (e_value=0.0) unnamed protein product [Vitis vinifera];; (*SWP) sp|Q5VU65|P210L_HUMAN (e_value=3e-51) Nuclear pore membrane glycoprotein 210-like OS=Homo sapiens GN=NUP210L PE=2 SV=1;; (*TAIR) AT5G40480.1 (e_value=0.0) | Symbols: EMB3012 | embryo defective 3012 | chr5:16213361-16223982 FORW…	11.19	6.5	2.7
NbS00022995g0011.1	transcript offset:573 AED:0.25 eAED:0.25 QI:573|0.37|0.55|1|0.75|0.66|9|496|554; (*GB) gi|30689342|ref|NP_850393.1| (e_value=2e-122) putative inositol transporter 1 [Arabidopsis thaliana];; (*SWP) sp|Q8VZR6|INT1_ARATH (e_value=7e-124) Inositol transporter 1 OS=Arabidopsis thaliana GN=INT1 PE=1 SV=1;; (*TAIR) AT2G43330.1 (e_value=5e-125) | Symbols: ATINT1, INT1 | inositol transporter 1 | chr2:1800…	38.89	14.48	6.6
NbS00004254g0101.1	transcript offset:0 AED:0.08 eAED:0.08 QI:0|-1|0|1|-1|1|1|0|106	50.08	42.26	20.4
NbS00021201g0006.1	transcript offset:97 AED:0.01 eAED:0.01 QI:97|1|0.66|1|0|0|3|0|174; (*GB) gi|225434082|ref|XP_002275720.1| (e_value=5e-22) PREDICTED: uncharacterized protein LOC100264463 [Vitis vinifera];; (*ITAG) Solyc04g054460.2.1 (e_value=6e-48) genomic_reference:SL2.40ch04 gene_region:51700624-51707012 transcript_region:SL2.40ch04:51700624..51707012- functional_description:"Glycine-rich protein (AHRD V1 ***-…	46.25	39.6	18.6
NbS00016746g0012.1	transcript offset:140 AED:0.03 eAED:0.03 QI:140|1|1|1|1|1|2|2225|273; (*GB) gi|224137652|ref|XP_002327179.1| (e_value=3e-102) predicted protein [Populus trichocarpa];; (*SWP) sp|Q8L9J9|CAES_ARATH (e_value=3e-80) Probable carbohydrate esterase At4g34215 OS=Arabidopsis thaliana GN=At4g34215 PE=1 SV=2;; (*TAIR) AT3G53010.1 (e_value=2e-94) | Symbols: | Domain of unknown function (DUF303) | chr3:19656…	20.33	11.52	5.4
NbS00040680g0007.1	transcript offset:0 AED:0.05 eAED:0.05 QI:0|0.6|0.33|1|0.8|0.5|6|0|1437; (*GB) gi|2318137|gb|AAB97152.1| (e_value=0.0) Mg protoporphyrin IX chelatase [Nicotiana tabacum];; (*SWP) sp|O50314|BCHH_CHLP8 (e_value=0.0) Magnesium-chelatase subunit H OS=Chlorobaculum parvum (strain NCIB 8327) GN=bchH PE=3 SV=2;; (*TAIR) AT5G13630.1 (e_value=0.0) | Symbols: GUN5, CCH, CHLH, CCH1, ABAR | magnesium-chelata…	5.89	0.59	0.01
NbC25806234g0001.1	transcript offset:464 AED:0.00 eAED:0.00 QI:464|-1|0|1|-1|1|1|0|150; (*SWP) sp|Q9M2C0|VITH4_ARATH (e_value=9e-46) Vacuolar iron transporter homolog 4 OS=Arabidopsis thaliana GN=At3g43660 PE=2 SV=1;; (*TAIR) AT3G43660.1 (e_value=7e-47) | Symbols: | Vacuolar iron transporter (VIT) family protein | chr3:15565332-15565928 FORWARD LENGTH=198;; (*ITAG) Solyc04g051180.1.1 (e_value=1e-52) evidence_code:1…	73.65	28.07	20.7
NbS00056686g0008.1	transcript offset:0 AED:0.20 eAED:0.20 QI:0|0.88|0.84|0.94|0.83|0.78|19|276|495; (*GB) gi|298205028|emb|CBI34335.3| (e_value=9e-158) unnamed protein product [Vitis vinifera];; (*SWP) sp|Q3ECP7|ERDL5_ARATH (e_value=5e-145) Sugar transporter ERD6-like 5 OS=Arabidopsis thaliana GN=At1g54730 PE=2 SV=2;; (*TAIR) AT1G54730.2 (e_value=4e-146) | Symbols: | Major facilitator superfamily protein | chr1:204…	15.61	5.32	3.9
NbS00020521g0005.1	transcript offset:997 AED:0.00 eAED:0.00 QI:997|1|1|1|1|1|2|372|78; (*GB) gi|388513069|gb|AFK44596.1| (e_value=1e-28) unknown [Lotus japonicus];; (*TAIR) AT5G09960.1 (e_value=1e-30) | Symbols: | FUNCTIONS IN: molecular_function unknown; INVOLVED IN: biological_process unknown; LOCATED IN: plasma membrane; EXPRESSED IN: 22 plant structures; EXPRESSED DURING: 13 growth stages; CONTAINS InterPro DOM…	85.43	40.48	32.7
NbS00056758g0007.1	transcript offset:0 AED:0.37 eAED:0.37 QI:0|0.5|0.4|1|0.5|0.6|5|0|372; (*GB) gi|225435429|ref|XP_002285411.1| (e_value=2e-157) PREDICTED: uncharacterized protein LOC100267343 isoform 1 [Vitis vinifera];; (*TAIR) AT3G20920.1 (e_value=1e-151) | Symbols: | translocation protein-related | chr3:7328763-7330698 REVERSE LENGTH=365;; (*ITAG) Solyc01g008470.2.1 (e_value=0.0) genomic_reference:SL2.40ch01 g…	24.75	13	10.8
NbS00025021g0003.1	transcript offset:47 AED:0.01 eAED:0.01 QI:47|1|1|1|1|1|2|166|581; (*GB) gi|224128446|ref|XP_002320332.1| (e_value=0.0) predicted protein [Populus trichocarpa];; (*SWP) sp|Q8RXK7|PME41_ARATH (e_value=0.0) Probable pectinesterase/pectinesterase inhibitor 41 OS=Arabidopsis thaliana GN=PME41 PE=2 SV=2;; (*TAIR) AT4G02330.1 (e_value=0.0) | Symbols: ATPMEPCRB | Plant invertase/pectin methylesterase in…	8.84	2.07	1.8
NbS00013299g0001.1	transcript offset:0 AED:0.05 eAED:0.05 QI:0|-1|0|1|-1|1|1|0|102; (*GB) gi|359484547|ref|XP_003633119.1| (e_value=3e-21) PREDICTED: E3 ubiquitin-protein ligase RNF115-like [Vitis vinifera];; (*SWP) sp|Q8LPN7|RNG1L_ARATH (e_value=5e-15) E3 ubiquitin-protein ligase RING1-like OS=Arabidopsis thaliana GN=At3g19950 PE=2 SV=1;; (*TAIR) AT3G19950.1 (e_value=4e-16) | Symbols: | RING/U-box superfamily prot…	29.17	12.12	6.3
NbS00003989g0103.1	transcript offset:0 AED:0.01 eAED:0.01 QI:0|-1|0|1|-1|1|1|0|110	6.48	3.55	0.01
NbS00017685g0009.1	transcript offset:0 AED:0.17 eAED:0.17 QI:0|0.8|0.66|1|0.6|0.66|6|533|276; (*GB) gi|359486932|ref|XP_002267087.2| (e_value=3e-119) PREDICTED: uncharacterized protein LOC100245448 [Vitis vinifera];; (*SWP) sp|Q8LBZ4|OTU_ARATH (e_value=2e-60) OTU domain-containing protein At3g57810 OS=Arabidopsis thaliana GN=At3g57810 PE=2 SV=1;; (*TAIR) AT3G57810.1 (e_value=3e-62) | Symbols: | Cysteine proteinases…	13.85	11.23	4.2
NbS00001001g0017.1	transcript offset:0 AED:0.07 eAED:0.07 QI:0|1|0.5|1|1|1|2|229|250; (*GB) gi|225436164|ref|XP_002264054.1| (e_value=5e-94) PREDICTED: glutathione transferase GST 23 [Vitis vinifera];; (*SWP) sp|Q9FQA3|GST23_MAIZE (e_value=2e-55) Glutathione transferase GST 23 OS=Zea mays PE=2 SV=1;; (*TAIR) AT2G29420.1 (e_value=9e-47) | Symbols: ATGSTU7, GST25, GSTU7 | glutathione S-transferase tau 7 | chr2:126181…	79.84	61.17	30.9
NbS00003872g0101.1	transcript offset:0	43.31	34.28	20.7
NbS00020165g0011.1	transcript offset:0 AED:0.11 eAED:0.11 QI:0|0.66|0.5|1|0.66|1|4|0|587; (*TAIR) AT3G51290.2 (e_value=9e-164) | Symbols: | Protein of unknown function (DUF630) ;Protein of unknown function (DUF632) | chr3:19039980-19044215 FORWARD LENGTH=798;; (*ITAG) Solyc02g083610.2.1 (e_value=0.0) genomic_reference:SL2.40ch02 gene_region:41533936-41536777 transcript_region:SL2.40ch02:41533936..41536777- go_terms…	9.43	2.96	1.5
NbS00013093g0002.1	transcript offset:0 AED:0.23 eAED:0.23 QI:0|-1|0|1|-1|1|1|0|240; (*ITAG) Solyc04g025040.1.1 (e_value=7e-54) evidence_code:10F1H0E1IEG genomic_reference:SL2.40ch04 gene_region:17399321-17400034 transcript_region:SL2.40ch04:17399321..17400034+ functional_description:"Unknown Protein (AHRD V1)";	63.05	18.62	14.7
NbS00044071g0001.1	transcript offset:0 AED:0.32 eAED:0.32 QI:0|-1|0|1|-1|1|1|0|69; (*GB) gi|224138054|ref|XP_002322718.1| (e_value=8e-18) predicted protein [Populus trichocarpa];; (*TAIR) AT3G57450.1 (e_value=1e-16) | Symbols: | unknown protein; Has 65 Blast hits to 65 proteins in 11 species: Archae - 0; Bacteria - 0; Metazoa - 0; Fungi - 0; Plants - 65; Viruses - 0; Other Eukaryotes - 0 (source: NCBI BLink). | chr…	40.66	30.14	19.5
NbS00008691g0002.1	transcript offset:0 AED:0.05 eAED:0.05 QI:0|0.5|0.4|0.8|1|1|5|31|269; (*GB) gi|359479518|ref|XP_002274218.2| (e_value=2e-126) PREDICTED: 60S ribosomal protein L10a-1-like [Vitis vinifera];; (*SWP) sp|Q8VZB9|R10A1_ARATH (e_value=1e-126) 60S ribosomal protein L10a-1 OS=Arabidopsis thaliana GN=RPL10AA PE=2 SV=1;; (*TAIR) AT1G08360.1 (e_value=9e-128) | Symbols: | Ribosomal protein L1p/L10e family | c…	55.97	47.28	26.4
NbS00011539g0001.1	transcript offset:0 AED:0.00 eAED:0.00 QI:0|-1|0|1|-1|1|1|0|364; (*GB) gi|289976573|gb|ADD21635.1| (e_value=0.0) matrix metalloprotease 1 [Nicotiana benthamiana];; (*SWP) sp|P29136|MEP1_SOYBN (e_value=4e-84) Metalloendoproteinase 1 OS=Glycine max PE=1 SV=2;; (*TAIR) AT1G24140.1 (e_value=1e-146) | Symbols: | Matrixin family protein | chr1:8536131-8537285 REVERSE LENGTH=384;; (*ITAG) Solyc04g005050…	68.05	44.92	10.8
NbS00013363g0001.1	transcript offset:0 AED:0.10 eAED:0.10 QI:0|0.87|0.77|1|1|1|9|0|835; (*GB) gi|98962497|gb|ABF59516.1| (e_value=0.0) putative spindle disassembly related protein CDC48 [Nicotiana tabacum];; (*SWP) sp|Q96372|CDC48_CAPAN (e_value=0.0) Cell division cycle protein 48 homolog OS=Capsicum annuum GN=CAFP PE=2 SV=1;; (*TAIR) AT5G03340.1 (e_value=0.0) | Symbols: | ATPase, AAA-type, CDC48 protein | chr5:810…	68.64	54.96	22.5
NbS00052589g0007.1	transcript offset:0 AED:0.10 eAED:0.10 QI:0|0.71|0.5|1|0.71|0.75|8|141|695; (*GB) gi|225457879|ref|XP_002269753.1| (e_value=0.0) PREDICTED: subtilisin-like protease-like [Vitis vinifera];; (*SWP) sp|O65351|SUBL_ARATH (e_value=5e-136) Subtilisin-like protease OS=Arabidopsis thaliana GN=ARA12 PE=1 SV=1;; (*TAIR) AT1G20160.1 (e_value=0.0) | Symbols: ATSBT5.2 | Subtilisin-like serine endopeptidase fa…	156.14	103.13	42.6
NbS00006477g0007.1	transcript offset:0 AED:0.24 eAED:0.24 QI:0|1|0.75|1|0|0|4|541|96; (*GB) gi|388493726|gb|AFK34929.1| (e_value=3e-39) unknown [Lotus japonicus];; (*SWP) sp|Q9T070|COX6A_ARATH (e_value=1e-35) Cytochrome c oxidase subunit 6a, mitochondrial OS=Arabidopsis thaliana GN=COX6A PE=2 SV=1;; (*TAIR) AT4G37830.1 (e_value=1e-36) | Symbols: | cytochrome c oxidase-related | chr4:17787672-17788762 REVERSE LENGTH…	198.86	119.68	89.41
NbS00029155g0006.1	transcript offset:0 AED:0.31 eAED:0.36 QI:0|0.66|0.8|1|0.55|0.6|10|242|379; (*GB) gi|19774139|gb|AAL99046.1|AF487528_1 (e_value=0.0) D1 protease precursor [Nicotiana plumbaginifolia];; (*SWP) sp|P42784|CTPA_SYNP2 (e_value=8e-73) Carboxyl-terminal-processing protease OS=Synechococcus sp. (strain ATCC 27264 / PCC 7002 / PR-6) GN=ctpA PE=3 SV=2;; (*TAIR) AT4G17740.2 (e_value=0.0) | Symbols: | Peptid…	11.49	7.98	3.3
NbS00000928g0001.1	transcript offset:0 AED:0.07 eAED:0.08 QI:0|0|0.5|1|0|0.5|2|295|177; (*GB) gi|225446615|ref|XP_002280666.1| (e_value=3e-93) PREDICTED: uncharacterized protein LOC100266079 [Vitis vinifera];; (*TAIR) AT2G42610.2 (e_value=3e-87) | Symbols: LSH10 | Protein of unknown function (DUF640) | chr2:17748005-17748538 FORWARD LENGTH=177;; (*ITAG) Solyc02g076820.2.1 (e_value=1e-90) genomic_reference:SL2.40ch0…	32.7	12.12	6
NbS00013950g0026.1	transcript offset:221 AED:0.12 eAED:0.12 QI:221|1|1|1|1|1|5|145|205; (*ITAG) Solyc04g074770.2.1 (e_value=1e-86) genomic_reference:SL2.40ch04 gene_region:58285246-58286944 transcript_region:SL2.40ch04:58285246..58286944- functional_description:"Unknown Protein (AHRD V1)";	90.15	67.67	27.3
NbS00029193g0006.1	transcript offset:39 AED:0.12 eAED:0.17 QI:39|0.5|0.33|1|1|1|3|0|216; (*GB) gi|357483909|ref|XP_003612241.1| (e_value=2e-107) Peroxidase [Medicago truncatula];; (*SWP) sp|Q43872|PER64_ARATH (e_value=9e-89) Peroxidase 64 OS=Arabidopsis thaliana GN=PER64 PE=1 SV=1;; (*TAIR) AT5G42180.1 (e_value=7e-90) | Symbols: | Peroxidase superfamily protein | chr5:16852702-16854021 FORWARD LENGTH=317;; (*ITAG) …	13.26	7.09	1.2
NbS00025210g0002.1	transcript offset:0 AED:0.36 eAED:0.36 QI:0|-1|0|1|-1|1|1|0|163; (*GB) gi|147779495|emb|CAN65436.1| (e_value=7e-52) hypothetical protein VITISV_032099 [Vitis vinifera];; (*SWP) sp|Q9M2C0|VITH4_ARATH (e_value=4e-50) Vacuolar iron transporter homolog 4 OS=Arabidopsis thaliana GN=At3g43660 PE=2 SV=1;; (*TAIR) AT3G43660.1 (e_value=3e-51) | Symbols: | Vacuolar iron transporter (VIT) family protein | c…	222.13	34.57	11.1
NbS00000297g0001.1	transcript offset:0 AED:0.17 eAED:0.17 QI:0|-1|0|1|-1|1|1|0|310; (*GB) gi|225458523|ref|XP_002282303.1| (e_value=1e-55) PREDICTED: uncharacterized protein LOC100243808 [Vitis vinifera];; (*TAIR) AT2G26530.2 (e_value=4e-19) | Symbols: AR781 | Protein of unknown function (DUF1645) | chr2:11283036-11283989 REVERSE LENGTH=290;; (*ITAG) Solyc04g079350.1.1 (e_value=5e-99) evidence_code:10F0H0E1IEG geno…	22.68	13.89	8.7
NbS00015030g0001.1	transcript offset:0 AED:0.32 eAED:0.32 QI:0|-1|0|1|-1|1|1|0|142; (*ITAG) Solyc05g008110.2.1 (e_value=3e-12) genomic_reference:SL2.40ch05 gene_region:2528469-2529335 transcript_region:SL2.40ch05:2528469..2529335- functional_description:"Unknown Protein (AHRD V1)";	25.63	15.96	9
NbS00025555g0002.1	transcript offset:0 AED:0.28 eAED:0.28 QI:0|-1|0|1|-1|1|1|0|323; (*GB) gi|255579712|ref|XP_002530695.1| (e_value=4e-160) mitochondrial dicarboxylate carrier protein, putative [Ricinus communis];; (*SWP) sp|Q54PY7|M2OM_DICDI (e_value=2e-64) Probable mitochondrial 2-oxoglutarate/malate carrier protein OS=Dictyostelium discoideum GN=ucpC PE=3 SV=1;; (*TAIR) AT2G22500.1 (e_value=5e-144) | Symbols: UC…	107.53	49.94	45
NbS00020048g0003.1	transcript offset:292 AED:0.06 eAED:0.13 QI:292|1|0.5|1|0|0.5|2|0|1122; (*GB) gi|224117970|ref|XP_002317701.1| (e_value=0.0) predicted protein [Populus trichocarpa];; (*SWP) sp|Q9SY59|NFXL1_ARATH (e_value=0.0) NF-X1-type zinc finger protein NFXL1 OS=Arabidopsis thaliana GN=NFXL1 PE=2 SV=1;; (*TAIR) AT1G10170.1 (e_value=0.0) | Symbols: ATNFXL1, NFXL1 | NF-X-like 1 | chr1:3333925-3337491 REVERSE LE…	56.27	30.44	15.6
NbS00034225g0003.1	transcript offset:235 AED:0.09 eAED:0.09 QI:235|0.88|0.94|1|0.88|0.89|19|380|1077; (*GB) gi|75253426|sp|Q66WV0.1|RBR1_NICBE (e_value=0.0) RecName: Full=Retinoblastoma-related protein 1; Short=NbRBR1;; (*SWP) sp|Q66WV0|RBR1_NICBE (e_value=0.0) Retinoblastoma-related protein 1 OS=Nicotiana benthamiana GN=RBR1 PE=2 SV=1;; (*TAIR) AT3G12280.2 (e_value=0.0) | Symbols: RBR1 | retinoblastoma-related 1 |…	13.55	10.93	3.6
NbS00028405g0009.1	transcript offset:0 AED:0.12 eAED:0.12 QI:0|0.5|0.33|1|0.5|0.33|3|265|406; (*TAIR) AT1G10020.1 (e_value=1e-111) | Symbols: | Protein of unknown function (DUF1005) | chr1:3269939-3271732 REVERSE LENGTH=461;; (*ITAG) Solyc01g106690.2.1 (e_value=0.0) genomic_reference:SL2.40ch01 gene_region:86223502-86225341 transcript_region:SL2.40ch01:86223502..86225341- functional_description:"Unknown Protein (AH…	6.19	1.48	0.01
NbS00004979g0020.1	transcript offset:0 AED:0.02 eAED:0.06 QI:0|0|0|1|0|0.5|2|0|212; (*ITAG) Solyc07g061890.1.1 (e_value=4e-70) evidence_code:10F0H0E1IEG genomic_reference:SL2.40ch07 gene_region:62000405-62000956 transcript_region:SL2.40ch07:62000405..62000956+ functional_description:"Unknown Protein (AHRD V1)";	19.15	7.98	3.6
NbS00001976g0003.1	transcript offset:383 AED:0.05 eAED:0.05 QI:383|0.92|0.93|1|0.64|0.86|15|600|603; (*GB) gi|225443738|ref|XP_002265546.1| (e_value=0.0) PREDICTED: uncharacterized protein LOC100241189 [Vitis vinifera];; (*TAIR) AT4G18810.1 (e_value=0.0) | Symbols: | NAD(P)-binding Rossmann-fold superfamily protein | chr4:10322622-10325735 REVERSE LENGTH=596;; (*ITAG) Solyc02g072160.2.1 (e_value=0.0) genomic_refere…	12.08	3.55	0.6
NbS00012971g0001.1	transcript offset:0 AED:0.14 eAED:0.14 QI:0|-1|0|1|-1|1|1|0|381; (*GB) gi|359806525|ref|NP_001241003.1| (e_value=1e-117) mitogen-activated protein kinase kinase kinase 2-like [Glycine max];; (*SWP) sp|O22042|M3K3_ARATH (e_value=8e-40) Mitogen-activated protein kinase kinase kinase 3 OS=Arabidopsis thaliana GN=ANP3 PE=1 SV=1;; (*TAIR) AT4G36950.1 (e_value=3e-108) | Symbols: MAPKKK21 | mitogen-acti…	5.89	3.55	0.6
NbS00010821g0003.1	transcript offset:250 AED:0.17 eAED:0.17 QI:250|0.6|0.66|1|1|1|6|397|478; (*GB) gi|113205425|gb|AAU90342.2| (e_value=2e-172) Myb-like DNA-binding protein, putative [Solanum demissum];; (*SWP) sp|P92973|CCA1_ARATH (e_value=6e-27) Protein CCA1 OS=Arabidopsis thaliana GN=CCA1 PE=1 SV=1;; (*TAIR) AT1G18330.1 (e_value=9e-35) | Symbols: EPR1, RVE7 | Homeodomain-like superfamily protein | chr1:6306196-6…	24.16	11.23	4.5
NbS00046774g0002.1	transcript offset:86 AED:0.16 eAED:0.19 QI:86|0|0.5|1|0|0.5|2|0|300; (*GB) gi|356576777|ref|XP_003556506.1| (e_value=8e-92) PREDICTED: probable rRNA-processing protein EBP2 homolog [Glycine max];; (*SWP) sp|Q9LUJ5|EBP2_ARATH (e_value=2e-89) Probable rRNA-processing protein EBP2 homolog OS=Arabidopsis thaliana GN=At3g22660 PE=2 SV=1;; (*TAIR) AT3G22660.1 (e_value=2e-90) | Symbols: | rRNA processin…	25.34	14.78	7.8
NbS00046481g0008.1	transcript offset:9 AED:0.10 eAED:0.10 QI:9|1|0.88|1|1|1|9|453|893; (*GB) gi|239819394|gb|ACS28251.1| (e_value=0.0) cell division control protein [Nicotiana glutinosa];; (*SWP) sp|Q96372|CDC48_CAPAN (e_value=0.0) Cell division cycle protein 48 homolog OS=Capsicum annuum GN=CAFP PE=2 SV=1;; (*TAIR) AT3G53230.1 (e_value=0.0) | Symbols: | ATPase, AAA-type, CDC48 protein | chr3:19723416-19726489 FORW…	127.27	74.17	32.4
NbS00002190g0213.1	transcript offset:0 AED:0.16 eAED:0.16 QI:0|0.91|0.84|1|1|1|13|0|501	4.71	2.07	0.01
NbS00018819g0110.1	transcript offset:51 AED:0.11 eAED:0.11 QI:51|1|0.5|1|0|0|2|222|99	144.65	81.26	50.7
NbS00014848g0117.1	transcript offset:208 AED:0.08 eAED:0.08 QI:208|1|1|1|1|1|9|989|386	93.09	31.62	28.8
NbS00027299g0011.1	transcript offset:77 AED:0.17 eAED:0.17 QI:77|1|1|1|1|1|2|132|142; (*SWP) sp|O65759|H2AX_CICAR (e_value=4e-57) Histone H2AX OS=Cicer arietinum GN=HIS2A PE=2 SV=1;; (*TAIR) AT1G54690.1 (e_value=3e-57) | Symbols: HTA3, H2AXB, G-H2AX, GAMMA-H2AX | gamma histone variant H2AX | chr1:20414607-20415206 REVERSE LENGTH=142;; (*ITAG) Solyc09g082710.2.1 (e_value=4e-62) genomic_reference:SL2.40ch09 gene_regi…	49.79	39.89	18.9
NbS00030766g0003.1	transcript offset:0 AED:0.22 eAED:0.22 QI:0|0|0|1|1|1|2|0|416; (*GB) gi|359478333|ref|XP_002269410.2| (e_value=1e-143) PREDICTED: CBL-interacting serine/threonine-protein kinase 10 isoform 3 [Vitis vinifera];; (*SWP) sp|Q9C562|CIPKA_ARATH (e_value=5e-134) CBL-interacting serine/threonine-protein kinase 10 OS=Arabidopsis thaliana GN=CIPK10 PE=1 SV=1;; (*TAIR) AT5G58380.1 (e_value=4e-135) | Symbols…	10.9	4.14	3
NbS00007435g0002.1	transcript offset:0 AED:0.16 eAED:0.20 QI:0|-1|0|1|-1|1|1|0|319; (*GB) gi|357475469|ref|XP_003608020.1| (e_value=2e-42) hypothetical protein MTR_4g086620 [Medicago truncatula];; (*TAIR) AT2G15760.1 (e_value=3e-32) | Symbols: | Protein of unknown function (DUF1645) | chr2:6865807-6866754 REVERSE LENGTH=315;; (*ITAG) Solyc03g112700.1.1 (e_value=6e-91) evidence_code:10F0H1E1IEG genomic_reference:SL2…	25.93	16.55	9.6
NbS00044037g0002.1	transcript offset:0 AED:0.09 eAED:0.09 QI:0|0.5|0.33|0.66|1|1|3|0|236; (*GB) gi|196259694|dbj|BAG68655.1| (e_value=2e-149) jasmonate ZIM-domain protein 1 [Nicotiana tabacum];; (*SWP) sp|Q9LMA8|TI10A_ARATH (e_value=9e-43) Protein TIFY 10A OS=Arabidopsis thaliana GN=TIFY10A PE=1 SV=1;; (*TAIR) AT1G19180.1 (e_value=7e-44) | Symbols: JAZ1, TIFY10A | jasmonate-zim-domain protein 1 | chr1:6622312-66232…	44.78	39.6	16.5
NbS00035693g0002.1	transcript offset:241 AED:0.22 eAED:0.22 QI:241|0.96|0.96|1|0.82|0.79|29|332|1607; (*GB) gi|171854661|dbj|BAG16520.1| (e_value=0.0) putative multidrug resistance-associated protein [Capsicum chinense];; (*SWP) sp|Q42093|AB2C_ARATH (e_value=0.0) ABC transporter C family member 2 OS=Arabidopsis thaliana GN=ABCC2 PE=1 SV=2;; (*TAIR) AT2G34660.2 (e_value=0.0) | Symbols: MRP2, ABCC2, AtABCC2 | multidr…	15.02	5.32	3.9
NbS00059052g0010.1	transcript offset:185 AED:0.14 eAED:0.14 QI:185|1|1|1|1|1|2|1700|549; (*GB) gi|255557699|ref|XP_002519879.1| (e_value=0.0) amino acid transporter, putative [Ricinus communis];; (*SWP) sp|P37034|Y1691_LEGPH (e_value=2e-14) Uncharacterized transporter lpg1691 OS=Legionella pneumophila subsp. pneumophila (strain Philadelphia 1 / ATCC 33152 / DSM 7513) GN=lpg1691 PE=3 SV=2;; (*TAIR) AT1G31830.1 (e_va…	24.16	23.64	11.4
NbS00000624g0001.1	transcript offset:65 AED:0.20 eAED:0.20 QI:65|0|0.66|1|0|0.33|3|549|325; (*GB) gi|224078874|ref|XP_002305661.1| (e_value=2e-102) predicted protein [Populus trichocarpa];; (*SWP) sp|Q9S9T7|VP282_ARATH (e_value=7e-102) Vacuolar protein sorting-associated protein 28 homolog 2 OS=Arabidopsis thaliana GN=VPS28-2 PE=1 SV=2;; (*TAIR) AT4G05000.2 (e_value=5e-103) | Symbols: VPS28-1 | Vacuolar protein sor…	44.49	19.8	16.2
NbS00043008g0006.1	transcript offset:460 AED:0.15 eAED:0.16 QI:460|0|0.11|0.77|1|1|9|0|1699; (*GB) gi|113205156|gb|AAX95757.2| (e_value=0.0) BAH domain-containing protein, putative [Solanum lycopersicum];; (*TAIR) AT3G48050.2 (e_value=0.0) | Symbols: | BAH domain ;TFIIS helical bundle-like domain | chr3:17734270-17739412 REVERSE LENGTH=1613;; (*ITAG) Solyc03g114060.2.1 (e_value=0.0) genomic_reference:SL2.40ch03 gen…	16.79	15.96	6.3
NbS00002263g0007.1	transcript offset:259 AED:0.15 eAED:0.15 QI:259|0.75|0.8|1|1|1|5|291|313; (*GB) gi|296090402|emb|CBI40221.3| (e_value=2e-117) unnamed protein product [Vitis vinifera];; (*SWP) sp|Q8LBZ4|OTU_ARATH (e_value=1e-44) OTU domain-containing protein At3g57810 OS=Arabidopsis thaliana GN=At3g57810 PE=2 SV=1;; (*TAIR) AT3G57810.1 (e_value=3e-47) | Symbols: | Cysteine proteinases superfamily protein | chr3:2…	11.49	5.61	2.1
NbS00031481g0010.1	transcript offset:166 AED:0.16 eAED:0.16 QI:166|0.81|0.70|0.94|0.75|0.76|17|0|836; (*GB) gi|359478697|ref|XP_002282314.2| (e_value=0.0) PREDICTED: zinc finger CCCH domain-containing protein 24-like [Vitis vinifera];; (*SWP) sp|Q8L7S3|C3H24_ARATH (e_value=0.0) Zinc finger CCCH domain-containing protein 24 OS=Arabidopsis thaliana GN=At2g28450 PE=2 SV=1;; (*TAIR) AT2G28450.1 (e_value=0.0) | Symbols:…	41.24	21.28	15.3
NbS00008178g0018.1	transcript offset:116 AED:0.03 eAED:0.03 QI:116|1|1|1|1|1|2|157|148; (*GB) gi|27529852|dbj|BAC53941.1| (e_value=4e-56) H2A histone [Nicotiana tabacum];; (*SWP) sp|P25469|H2A1_SOLLC (e_value=1e-54) Histone H2A.1 OS=Solanum lycopersicum PE=2 SV=1;; (*TAIR) AT5G59870.1 (e_value=3e-50) | Symbols: HTA6 | histone H2A 6 | chr5:24115605-24116144 REVERSE LENGTH=150;; (*ITAG) Solyc01g099410.2.1 (e_value=7e…	174.7	170.21	55.8
NbS00007512g0018.1	transcript offset:226 AED:0.10 eAED:0.10 QI:226|1|0.83|1|0.6|0.66|6|2622|126; (*GB) gi|225441167|ref|XP_002268582.1| (e_value=2e-64) PREDICTED: uncharacterized protein LOC100258894 [Vitis vinifera];; (*TAIR) AT2G36835.1 (e_value=1e-58) | Symbols: | unknown protein; FUNCTIONS IN: molecular_function unknown; INVOLVED IN: biological_process unknown; LOCATED IN: chloroplast envelope; EXPRESSED IN: 22…	11.49	10.34	3.3
NbS00001574g0007.1	transcript offset:0 AED:0.04 eAED:0.04 QI:0|0.90|0.83|1|0.90|0.83|12|671|1077; (*GB) gi|225452572|ref|XP_002275511.1| (e_value=0.0) PREDICTED: chloroplastic group IIA intron splicing facilitator CRS1, chloroplastic-like [Vitis vinifera];; (*SWP) sp|Q9FYT6|CRS1_MAIZE (e_value=2e-114) Chloroplastic group IIA intron splicing facilitator CRS1, chloroplastic OS=Zea mays GN=CRS1 PE=1 SV=1;; (*TAIR) AT3…	15.02	6.5	2.7
NbS00017465g0003.1	transcript offset:230 AED:0.20 eAED:0.20 QI:230|1|1|1|0.75|0.6|5|402|144; (*GB) gi|2366750|dbj|BAA22083.1| (e_value=3e-72) RNA binding protein [Nicotiana sylvestris];; (*SWP) sp|Q9SVM8|GRP2_ARATH (e_value=2e-42) Glycine-rich RNA-binding protein 2, mitochondrial OS=Arabidopsis thaliana GN=GRP2 PE=1 SV=1;; (*TAIR) AT4G13850.3 (e_value=1e-43) | Symbols: ATGRP2 | glycine-rich RNA-binding protein 2 | …	26.81	17.14	11.4
NbS00004370g0003.1	transcript offset:0 AED:0.00 eAED:0.00 QI:0|-1|0|1|-1|1|1|0|465; (*GB) gi|255564074|ref|XP_002523035.1| (e_value=8e-115) glucosyl/glucuronosyl transferases, putative [Ricinus communis];; (*SWP) sp|Q5NTH0|UGAT_BELPE (e_value=1e-94) Cyanidin-3-O-glucoside 2-O-glucuronosyltransferase OS=Bellis perennis GN=UGAT PE=1 SV=1;; (*TAIR) AT5G65550.1 (e_value=3e-52) | Symbols: | UDP-Glycosyltransferase super…	8.54	1.48	1.2
NbS00023154g0002.1	transcript offset:0 AED:0.16 eAED:0.16 QI:0|-1|0|1|-1|1|1|0|235; (*GB) gi|255636983|gb|ACU18824.1| (e_value=3e-70) unknown [Glycine max];; (*SWP) sp|Q6NQG7|ATL78_ARATH (e_value=3e-63) RING-H2 finger protein ATL78 OS=Arabidopsis thaliana GN=ATL78 PE=2 SV=1;; (*TAIR) AT1G49230.1 (e_value=2e-64) | Symbols: | RING/U-box superfamily protein | chr1:18209320-18209979 FORWARD LENGTH=219;; (*ITAG) Solyc11…	52.44	10.34	6.3
NbS00013790g0010.1	transcript offset:110 AED:0.00 eAED:0.00 QI:110|1|1|1|1|1|2|214|97; (*GB) gi|217323620|gb|ACK38177.1| (e_value=4e-32) hydrogen peroxide-induced 1 [Nicotiana tabacum];; (*TAIR) AT5G17165.1 (e_value=7e-17) | Symbols: | unknown protein; FUNCTIONS IN: molecular_function unknown; INVOLVED IN: biological_process unknown; LOCATED IN: cellular_component unknown; BEST Arabidopsis thaliana protein match is…	25.93	19.8	6.3
NbS00008518g0002.1	transcript offset:160 AED:0.16 eAED:0.18 QI:160|0|0.5|1|0|0.5|2|0|188; (*GB) gi|255637487|gb|ACU19070.1| (e_value=4e-29) unknown [Glycine max];; (*SWP) sp|Q93Z27|CML45_ARATH (e_value=1e-26) Probable calcium-binding protein CML45 OS=Arabidopsis thaliana GN=CML45 PE=1 SV=1;; (*TAIR) AT5G39670.1 (e_value=8e-28) | Symbols: | Calcium-binding EF-hand family protein | chr5:15883270-15883884 FORWARD LENG…	520.56	216.31	150.31
NbS00002485g0006.1	transcript offset:119 AED:0.19 eAED:0.20 QI:119|0.6|0.83|1|0.8|0.83|6|367|273; (*GB) gi|60265616|gb|AAX15955.1| (e_value=2e-179) cinnamyl alcohol dehydrogenase 1 [Nicotiana tabacum];; (*SWP) sp|Q9XES5|DFRA_MALDO (e_value=4e-46) Bifunctional dihydroflavonol 4-reductase/flavanone 4-reductase OS=Malus domestica GN=DFR PE=1 SV=1;; (*TAIR) AT5G19440.1 (e_value=2e-132) | Symbols: | NAD(P)-binding Rossm…	48.61	45.21	19.5
NbS00007414g0023.1	transcript offset:0 AED:0.39 eAED:0.39 QI:0|1|0.33|1|0|0|3|0|152; (*GB) gi|312231980|gb|ADQ53451.1| (e_value=2e-94) plastid thioredoxin F precursor [Nicotiana tabacum];; (*SWP) sp|Q9XFH9|TRXF2_ARATH (e_value=4e-57) Thioredoxin F2, chloroplastic OS=Arabidopsis thaliana GN=At5g16400 PE=2 SV=1;; (*TAIR) AT5G16400.1 (e_value=3e-58) | Symbols: TRXF2, ATF2 | thioredoxin F2 | chr5:5363905-5365249 REVERS…	5.3	0.89	0.01
NbS00013231g0016.1	transcript offset:242 AED:0.26 eAED:0.26 QI:242|1|1|1|1|1|5|674|317; (*GB) gi|150036255|gb|ABR67418.1| (e_value=3e-144) mitochondrial FAD carrier [Cucumis melo subsp. melo];; (*SWP) sp|Q06497|ANT1_YEAST (e_value=3e-16) Peroxisomal adenine nucleotide transporter 1 OS=Saccharomyces cerevisiae (strain ATCC 204508 / S288c) GN=ANT1 PE=1 SV=1;; (*TAIR) AT3G05290.1 (e_value=3e-139) | Symbols: PNC1 | per…	95.75	67.67	45.9
NbS00000839g0009.1	transcript offset:133 AED:0.24 eAED:0.24 QI:133|0.66|0.75|1|1|1|4|375|95; (*GB) gi|351725531|ref|NP_001235816.1| (e_value=7e-45) uncharacterized protein LOC100305468 [Glycine max];; (*SWP) sp|Q2HIM5|MMGT_ARATH (e_value=1e-42) Membrane magnesium transporter OS=Arabidopsis thaliana GN=At5g03345 PE=2 SV=1;; (*TAIR) AT5G03345.1 (e_value=1e-43) | Symbols: | FUNCTIONS IN: molecular_function unknown; IN…	20.92	14.18	2.4
NbS00033260g0003.1	transcript offset:0 ; (*GB) gi|363814559|ref|NP_001242755.1| (e_value=9e-30) uncharacterized protein LOC100797401 precursor [Glycine max];; (*TAIR) AT3G52720.2 (e_value=8e-31) | Symbols: CAH1, ATACA1, ACA1 | alpha carbonic anhydrase 1 | chr3:19539617-19541116 REVERSE LENGTH=230;; (*ITAG) Solyc09g009830.2.1 (e_value=6e-57) genomic_reference:SL2.40ch09 gene_region:3327427-3330192 transcript_region:…	84.55	21.57	13.5
NbS00039855g0001.1	transcript offset:119 AED:0.12 eAED:0.12 QI:119|1|1|1|0|0|2|321|206; (*GB) gi|255636220|gb|ACU18451.1| (e_value=2e-34) unknown [Glycine max];; (*TAIR) AT5G56550.1 (e_value=2e-13) | Symbols: OXS3, ATOXS3 | oxidative stress 3 | chr5:22895847-22896502 REVERSE LENGTH=172;; (*ITAG) Solyc03g031890.2.1 (e_value=3e-56) genomic_reference:SL2.40ch03 gene_region:8630449-8632868 transcript_region:SL2.40ch03:…	181.18	145.98	64.8
NbS00045592g0001.1	transcript offset:0	17.97	4.14	0.6
NbS00009650g0014.1	transcript offset:217 AED:0.16 eAED:0.16 QI:217|1|1|1|1|1|2|417|132; (*GB) gi|225465807|ref|XP_002262740.1| (e_value=1e-66) PREDICTED: NADH dehydrogenase [ubiquinone] 1 alpha subcomplex subunit 6 [Vitis vinifera];; (*SWP) sp|Q9LHI0|NDUA6_ARATH (e_value=5e-62) NADH dehydrogenase [ubiquinone] 1 alpha subcomplex subunit 6 OS=Arabidopsis thaliana GN=At3g12260 PE=2 SV=1;; (*TAIR) AT3G12260.1 (e_value=…	29.75	19.5	14.4
NbS00015435g0012.1	transcript offset:0 AED:0.01 eAED:0.01 QI:0|1|1|1|1|1|6|271|227; (*GB) gi|225447834|ref|XP_002270590.1| (e_value=2e-97) PREDICTED: vacuolar protein sorting-associated protein 20 homolog 2 [Vitis vinifera];; (*SWP) sp|Q9FY89|VP202_ARATH (e_value=7e-87) Vacuolar protein sorting-associated protein 20 homolog 2 OS=Arabidopsis thaliana GN=VPS20.2 PE=1 SV=1;; (*TAIR) AT5G09260.1 (e_value=5e-88) | Symbo…	19.15	13.3	3.3
NbS00005876g0011.1	transcript offset:60 AED:0.10 eAED:0.10 QI:60|0.72|0.66|0.91|0.81|0.75|12|0|854; (*SWP) sp|P10691|SUS1_SOLTU (e_value=0.0) Sucrose synthase OS=Solanum tuberosum PE=2 SV=1;; (*TAIR) AT3G43190.1 (e_value=0.0) | Symbols: SUS4, ATSUS4 | sucrose synthase 4 | chr3:15179204-15182577 REVERSE LENGTH=808;; (*ITAG) Solyc07g042520.2.1 (e_value=0.0) genomic_reference:SL2.40ch07 gene_region:53140157-53143939 t…	48.31	34.87	23.7
NbS00039215g0007.1	transcript offset:0 AED:0.05 eAED:0.07 QI:0|0.66|0|1|1|1|4|0|328; (*GB) gi|56694213|gb|AAW22875.1| (e_value=2e-116) bHLH transcriptional regulator [Solanum lycopersicum];; (*SWP) sp|Q0V7X4|FIT_ARATH (e_value=2e-71) Transcription factor FER-LIKE IRON DEFICIENCY-INDUCED TRANSCRIPTION FACTOR OS=Arabidopsis thaliana GN=FIT PE=1 SV=1;; (*TAIR) AT2G28160.1 (e_value=1e-72) | Symbols: FIT1, ATBHLH029, FR…	38.59	26.6	15.6
NbS00024482g0010.1	transcript offset:34 AED:0.24 eAED:0.24 QI:34|0.77|0.6|1|0.44|0.8|10|532|589; (*GB) gi|359484370|ref|XP_002281316.2| (e_value=5e-140) PREDICTED: uncharacterized protein LOC100249171 [Vitis vinifera];; (*SWP) sp|Q8RXE7|AGD14_ARATH (e_value=4e-16) Probable ADP-ribosylation factor GTPase-activating protein AGD14 OS=Arabidopsis thaliana GN=AGD14 PE=1 SV=2;; (*TAIR) AT4G13350.2 (e_value=9e-54) | Symbo…	25.04	16.25	9.6
NbS00030050g0004.1	transcript offset:1411 AED:0.26 eAED:0.26 QI:1411|0.42|0.62|0.87|0.85|0.75|8|227|431; (*GB) gi|255544254|ref|XP_002513189.1| (e_value=3e-94) arginine/serine rich splicing factor sf4/14, putative [Ricinus communis];; (*SWP) sp|Q94C11|SUGP1_ARATH (e_value=3e-58) SURP and G-patch domain-containing protein 1-like protein OS=Arabidopsis thaliana GN=At3g52120 PE=2 SV=1;; (*TAIR) AT3G52120.1 (e_value=2e…	25.93	12.71	8.4
NbS00010911g0007.1	transcript offset:0 AED:0.03 eAED:0.03 QI:0|0|0.5|1|0|0|2|0|195; (*GB) gi|365222912|gb|AEW69808.1| (e_value=1e-52) Hop-interacting protein THI101 [Solanum lycopersicum];; (*ITAG) Solyc05g053960.2.1 (e_value=4e-91) genomic_reference:SL2.40ch05 gene_region:63115904-63122815 transcript_region:SL2.40ch05:63115904..63122815- functional_description:"Cysteine-rich extensin-like protein-2 (AHRD V1 *-*- Q…	17.97	13.89	6
NbS00021993g0016.1	transcript offset:0 AED:0.19 eAED:0.23 QI:0|1|0.77|1|0.5|0.66|9|279|380; (*GB) gi|77999273|gb|ABB16983.1| (e_value=5e-163) unknown [Solanum tuberosum];; (*SWP) sp|Q6UNT2|RL5_CUCSA (e_value=8e-151) 60S ribosomal protein L5 OS=Cucumis sativus GN=RPL5 PE=2 SV=1;; (*TAIR) AT5G39740.2 (e_value=7e-146) | Symbols: RPL5B | ribosomal protein L5 B | chr5:15903484-15905185 FORWARD LENGTH=301;; (*ITAG) Solyc…	59.22	53.49	17.4
NbS00028791g0001.1	transcript offset:0 AED:0.00 eAED:0.04 QI:0|-1|0|1|-1|1|1|0|379; (*GB) gi|356507738|ref|XP_003522621.1| (e_value=1e-178) PREDICTED: probable sugar phosphate/phosphate translocator At5g25400-like [Glycine max];; (*SWP) sp|Q9SKJ7|PT225_ARATH (e_value=5e-180) Probable sugar phosphate/phosphate translocator At2g25520 OS=Arabidopsis thaliana GN=At2g25520 PE=1 SV=1;; (*TAIR) AT2G25520.1 (e_value=0.0) |…	65.4	42.85	27.6
NbS00007387g0001.1	transcript offset:149 AED:0.13 eAED:0.13 QI:149|1|1|1|1|1|4|682|260; (*GB) gi|224144230|ref|XP_002325227.1| (e_value=3e-141) predicted protein [Populus trichocarpa];; (*SWP) sp|Q9C9W0|AB17I_ARATH (e_value=8e-130) ABC transporter I family member 17 OS=Arabidopsis thaliana GN=ABCI17 PE=2 SV=1;; (*TAIR) AT1G67940.1 (e_value=6e-131) | Symbols: ATNAP3, AtSTAR1, NAP3 | non-intrinsic ABC protein 3 | chr…	60.98	30.44	17.1
NbS00028792g0001.1	transcript offset:291 AED:0.00 eAED:0.00 QI:291|-1|0|1|-1|1|1|0|132; (*TAIR) AT2G32030.1 (e_value=2e-47) | Symbols: | Acyl-CoA N-acyltransferases (NAT) superfamily protein | chr2:13632675-13633241 REVERSE LENGTH=188;; (*ITAG) Solyc09g082240.2.1 (e_value=3e-71) genomic_reference:SL2.40ch09 gene_region:63446343-63448369 transcript_region:SL2.40ch09:63446343..63448369+ go_terms:GO:0008999 functional…	9.72	8.27	1.5
NbS00015675g0028.1	transcript offset:0 AED:0.17 eAED:0.17 QI:0|0.33|0|1|0|0|4|0|196; (*GB) gi|11934937|gb|AAG41892.1|AF279456_1 (e_value=3e-49) sesquiterpene synthase 2 [Solanum habrochaites];; (*SWP) sp|Q9FQ27|TPSGB_SOLHA (e_value=6e-48) (E,E)-germacrene B synthase OS=Solanum habrochaites GN=SSTLH1 PE=1 SV=1;; (*ITAG) Solyc06g059930.2.1 (e_value=8e-51) genomic_reference:SL2.40ch06 gene_region:34213417-34254456 tra…	9.43	6.5	1.5
NbS00007309g0021.1	transcript offset:182 AED:0.06 eAED:0.06 QI:182|0.66|0.71|1|0.16|0.14|7|831|144; (*GB) gi|13774348|gb|AAK38843.1|AF346308_1 (e_value=7e-59) histidine-containing phosphotransfer protein [Catharanthus roseus];; (*SWP) sp|Q9ZNV9|AHP1_ARATH (e_value=2e-42) Histidine-containing phosphotransfer protein 1 OS=Arabidopsis thaliana GN=AHP1 PE=1 SV=1;; (*TAIR) AT3G21510.1 (e_value=2e-43) | Symbols: AHP1 | h…	60.1	39.6	22.5
NbS00013948g0011.1	transcript offset:201 AED:0.33 eAED:0.33 QI:201|1|0.88|1|0.87|1|9|450|408; (*GB) gi|356554991|ref|XP_003545824.1| (e_value=1e-173) PREDICTED: putative PAP-specific phosphatase, mitochondrial-like [Glycine max];; (*SWP) sp|Q9M0Y6|DPNPM_ARATH (e_value=2e-167) Putative PAP-specific phosphatase, mitochondrial OS=Arabidopsis thaliana GN=At4g05090 PE=2 SV=1;; (*TAIR) AT4G05090.1 (e_value=2e-168) | Symb…	9.43	5.61	0.01
NbS00028367g0004.1	transcript offset:159 AED:0.23 eAED:0.23 QI:159|1|1|1|0.92|0.92|14|323|506; (*GB) gi|294440430|gb|ADE74632.1| (e_value=0.0) aspartic protease 1 [Nicotiana tabacum];; (*SWP) sp|Q42456|ASPR1_ORYSJ (e_value=0.0) Aspartic proteinase oryzasin-1 OS=Oryza sativa subsp. japonica GN=Os05g0567100 PE=2 SV=2;; (*TAIR) AT1G11910.1 (e_value=0.0) | Symbols: APA1, ATAPA1 | aspartic proteinase A1 | chr1:4017119-4…	154.67	125.3	75.31
NbS00009549g0002.1	transcript offset:0 AED:0.06 eAED:0.06 QI:0|-1|0|1|-1|1|1|0|821; (*GB) gi|225447699|ref|XP_002277219.1| (e_value=0.0) PREDICTED: G-type lectin S-receptor-like serine/threonine-protein kinase At2g19130 isoform 1 [Vitis vinifera];; (*SWP) sp|O64477|Y2913_ARATH (e_value=0.0) G-type lectin S-receptor-like serine/threonine-protein kinase At2g19130 OS=Arabidopsis thaliana GN=At2g19130 PE=2 SV=1;; (*TAI…	24.75	15.66	8.7
NbS00041626g0006.1	transcript offset:0 AED:0.25 eAED:0.25 QI:0|0.85|0.86|1|0.78|0.86|15|419|659; (*SWP) sp|Q112K0|SYD_TRIEI (e_value=0.0) Aspartate--tRNA ligase OS=Trichodesmium erythraeum (strain IMS101) GN=aspS PE=3 SV=1;; (*TAIR) AT4G33760.1 (e_value=0.0) | Symbols: | tRNA synthetase class II (D, K and N) family protein | chr4:16189285-16193260 REVERSE LENGTH=664;; (*ITAG) Solyc01g106740.2.1 (e_value=0.0) genomi…	9.13	2.66	1.5
NbC26067292g0002.1	transcript offset:0 AED:0.22 eAED:0.24 QI:0|0|0|1|0|0.5|2|0|165; (*GB) gi|2346976|dbj|BAA21922.1| (e_value=3e-66) ZPT2-13 [Petunia x hybrida];; (*SWP) sp|Q9SLD4|ZAT11_ARATH (e_value=4e-26) Zinc finger protein ZAT11 OS=Arabidopsis thaliana GN=ZAT11 PE=2 SV=1;; (*TAIR) AT3G53600.1 (e_value=3e-28) | Symbols: | C2H2-type zinc finger family protein | chr3:19875532-19876059 FORWARD LENGTH=175;; (*ITAG)…	15.32	2.36	2.1
NbS00044632g0009.1	transcript offset:113 AED:0.00 eAED:0.00 QI:113|1|1|1|1|1|2|227|167; (*GB) gi|319433441|gb|ADV57638.1| (e_value=2e-34) copper binding protein 3 [Gossypium hirsutum];; (*SWP) sp|O80517|BCB2_ARATH (e_value=2e-21) Uclacyanin-2 OS=Arabidopsis thaliana GN=At2g44790 PE=1 SV=1;; (*TAIR) AT5G07475.1 (e_value=3e-28) | Symbols: | Cupredoxin superfamily protein | chr5:2364827-2365536 REVERSE LENGTH=192;; (*…	67.76	29.26	24.9
NbS00010658g0005.1	transcript offset:0 AED:0.02 eAED:0.03 QI:0|0|0|1|0|0|2|0|417; (*GB) gi|225437186|ref|XP_002274974.1| (e_value=5e-122) PREDICTED: protein ELC-like [Vitis vinifera];; (*SWP) sp|Q9LHG8|ELC_ARATH (e_value=1e-49) Protein ELC OS=Arabidopsis thaliana GN=ELC PE=1 SV=1;; (*TAIR) AT2G38830.1 (e_value=5e-75) | Symbols: | Ubiquitin-conjugating enzyme/RWD-like protein | chr2:16225777-16226772 FORWARD LENGTH=…	27.99	12.41	9
NbS00051720g0001.1	transcript offset:0 AED:0.36 eAED:0.36 QI:0|-1|0|1|-1|1|1|0|95; (*GB) gi|359476816|ref|XP_002265844.2| (e_value=1e-42) PREDICTED: chaperone protein dnaJ 11, chloroplastic-like [Vitis vinifera];; (*SWP) sp|Q9FYB5|DNJ11_ARATH (e_value=6e-29) Chaperone protein dnaJ 11, chloroplastic OS=Arabidopsis thaliana GN=ATJ11 PE=1 SV=2;; (*TAIR) AT2G17880.1 (e_value=2e-30) | Symbols: | Chaperone DnaJ-domain su…	27.1	14.18	12
NbC26018770g0003.1	transcript offset:0 AED:0.01 eAED:0.01 QI:0|1|1|1|1|1|2|0|281; (*GB) gi|255580564|ref|XP_002531106.1| (e_value=1e-160) nutrient reservoir, putative [Ricinus communis];; (*SWP) sp|Q9XHP0|11S2_SESIN (e_value=1e-17) 11S globulin seed storage protein 2 OS=Sesamum indicum PE=2 SV=1;; (*TAIR) AT1G07750.1 (e_value=8e-162) | Symbols: | RmlC-like cupins superfamily protein | chr1:2404300-2405863 REVERSE L…	32.7	26.89	14.1
NbS00058777g0001.1	transcript offset:0 AED:0.04 eAED:0.04 QI:0|1|0.66|1|1|1|3|645|199; (*GB) gi|319993062|dbj|BAJ61956.1| (e_value=3e-143) Sec14 like protein [Nicotiana tabacum];; (*SWP) sp|Q7JUR6|GDAP2_DROME (e_value=7e-16) Protein GDAP2 homolog OS=Drosophila melanogaster GN=CG18812 PE=2 SV=1;; (*TAIR) AT4G35750.1 (e_value=3e-120) | Symbols: | SEC14 cytosolic factor family protein / phosphoglyceride transfer famil…	36.53	15.66	9.9
NbS00003818g0003.1	transcript offset:307 AED:0.00 eAED:0.00 QI:307|1|1|1|1|1|2|362|398; (*GB) gi|225467702|ref|XP_002272171.1| (e_value=5e-127) PREDICTED: uncharacterized protein LOC100251038 isoform 1 [Vitis vinifera];; (*TAIR) AT3G07310.1 (e_value=2e-116) | Symbols: | Protein of unknown function (DUF760) | chr3:2328057-2329677 REVERSE LENGTH=368;; (*ITAG) Solyc09g057580.2.1 (e_value=4e-115) genomic_reference:SL2.…	31.52	14.18	9.6
NbS00018787g0010.1	transcript offset:377 AED:0.19 eAED:0.21 QI:377|0.5|0.2|0.8|0.5|0.4|5|0|449; (*GB) gi|255579745|ref|XP_002530711.1| (e_value=0.0) actin, putative [Ricinus communis];; (*SWP) sp|P30171|ACT11_SOLTU (e_value=0.0) Actin-97 OS=Solanum tuberosum GN=AC97 PE=3 SV=1;; (*TAIR) AT5G09810.1 (e_value=0.0) | Symbols: ACT7 | actin 7 | chr5:3052809-3054220 FORWARD LENGTH=377;; (*ITAG) Solyc04g011500.2.1 (e_value…	26.81	19.21	9.6
NbS00022847g0001.1	transcript offset:0 AED:0.25 eAED:0.25 QI:0|-1|0|1|-1|1|1|0|383; (*GB) gi|30013671|gb|AAP03878.1| (e_value=0.0) Avr9/Cf-9 rapidly elicited protein 189 [Nicotiana tabacum];; (*SWP) sp|Q9S9X4|FBL8_ARATH (e_value=3e-143) Putative F-box/LRR-repeat protein 8 OS=Arabidopsis thaliana GN=FBL8 PE=2 SV=1;; (*TAIR) AT4G07400.1 (e_value=2e-144) | Symbols: VFB3 | VIER F-box proteine 3 | chr4:4197847-4199511 R…	54.8	18.32	10.5
NbS00023116g0002.1	transcript offset:0 AED:0.07 eAED:0.07 QI:0|0.5|0.4|0.8|1|1|5|0|1306; (*TAIR) AT2G32240.1 (e_value=0.0) | Symbols: | FUNCTIONS IN: molecular_function unknown; INVOLVED IN: response to cadmium ion; LOCATED IN: plasma membrane; EXPRESSED IN: 25 plant structures; EXPRESSED DURING: 13 growth stages; CONTAINS InterPro DOMAIN/s: Prefoldin (InterPro:IPR009053); BEST Arabidopsis thaliana protein match is…	63.05	32.8	29.7
NbS00004814g0006.1	transcript offset:361 AED:0.27 eAED:0.27 QI:361|0.66|0.5|1|0.66|0.5|4|0|216; (*GB) gi|12006841|gb|AAG44945.1|AF290618_1 (e_value=3e-126) putative delta TIP [Nicotiana glauca];; (*SWP) sp|Q41951|TIP21_ARATH (e_value=9e-105) Aquaporin TIP2-1 OS=Arabidopsis thaliana GN=TIP2-1 PE=1 SV=2;; (*TAIR) AT3G16240.1 (e_value=6e-106) | Symbols: DELTA-TIP, TIP2;1, DELTA-TIP1, AQP1, ATTIP2;1 | delta tonoplast i…	343.51	101.65	84.61
NbS00058790g0001.1	transcript offset:0 AED:0.01 eAED:0.01 QI:0|-1|0|1|-1|1|1|0|93	221.84	111.7	45.6
NbS00007351g0002.1	transcript offset:0 AED:0.03 eAED:0.03 QI:0|0|0.5|1|0|1|2|784|245; (*GB) gi|224094703|ref|XP_002310202.1| (e_value=1e-50) predicted protein [Populus trichocarpa];; (*SWP) sp|Q40287|UFOG5_MANES (e_value=2e-49) Anthocyanidin 3-O-glucosyltransferase 5 OS=Manihot esculenta GN=GT5 PE=2 SV=1;; (*TAIR) AT2G18570.1 (e_value=6e-45) | Symbols: | UDP-Glycosyltransferase superfamily protein | chr2:8063429-80…	30.64	16.84	10.2
NbS00020311g0003.1	transcript offset:263 AED:0.00 eAED:0.00 QI:263|1|0.33|1|1|1|3|232|74; (*GB) gi|2497902|sp|Q40410.1|MT2_NICPL (e_value=4e-14) RecName: Full=Metallothionein-like protein type 2;; (*SWP) sp|Q40410|MT2_NICPL (e_value=1e-15) Metallothionein-like protein type 2 OS=Nicotiana plumbaginifolia PE=3 SV=1;; (*ITAG) Solyc06g076140.2.1 (e_value=7e-15) genomic_reference:SL2.40ch06 gene_region:43665663-43666838…	761.84	396.57	260.42
NbS00059541g0003.1	transcript offset:0 AED:0.33 eAED:0.33 QI:0|1|0.5|1|1|1|2|0|436; (*SWP) sp|Q8GSM7|HCT_TOBAC (e_value=0.0) Hydroxycinnamoyl-Coenzyme A shikimate/quinate hydroxycinnamoyltransferase OS=Nicotiana tabacum GN=HCT PE=1 SV=1;; (*TAIR) AT5G48930.1 (e_value=0.0) | Symbols: HCT | hydroxycinnamoyl-CoA shikimate/quinate hydroxycinnamoyl transferase | chr5:19836654-19838092 REVERSE LENGTH=433;; (*ITAG) Solyc0…	41.83	38.12	18
NbS00030487g0001.1	transcript offset:330 AED:0.26 eAED:0.26 QI:330|0.85|0.87|1|0.85|0.75|8|0|498; (*GB) gi|225429504|ref|XP_002278508.1| (e_value=0.0) PREDICTED: uncharacterized protein LOC100250890 [Vitis vinifera];; (*TAIR) AT4G33050.3 (e_value=8e-179) | Symbols: EDA39 | calmodulin-binding family protein | chr4:15944604-15946736 REVERSE LENGTH=488;; (*ITAG) Solyc12g008960.1.1 (e_value=2e-169) evidence_code:10F0H1…	40.95	23.35	13.5
NbS00034748g0003.1	transcript offset:0	11.78	3.55	3
NbS00031389g0005.1	transcript offset:280 AED:0.21 eAED:0.21 QI:280|1|0.5|1|1|1|2|0|306; (*GB) gi|255570871|ref|XP_002526387.1| (e_value=2e-123) conserved hypothetical protein [Ricinus communis];; (*SWP) sp|Q8NE86|MCU_HUMAN (e_value=2e-15) Calcium uniporter protein, mitochondrial OS=Homo sapiens GN=MCU PE=1 SV=1;; (*TAIR) AT1G57610.2 (e_value=6e-101) | Symbols: | Protein of unknown function (DUF607) | chr1:21337449-…	39.48	11.52	5.4
NbS00021174g0005.1	transcript offset:0 AED:0.15 eAED:0.16 QI:0|0.92|0.66|1|0.85|0.8|15|0|1081; (*GB) gi|359478503|ref|XP_002276796.2| (e_value=0.0) PREDICTED: protein TIC110, chloroplastic-like [Vitis vinifera];; (*SWP) sp|Q8LPR9|TI110_ARATH (e_value=0.0) Protein TIC110, chloroplastic OS=Arabidopsis thaliana GN=TIC110 PE=1 SV=1;; (*TAIR) AT1G06950.1 (e_value=0.0) | Symbols: ATTIC110, TIC110 | translocon at the inne…	57.74	31.62	22.5
NbS00000192g0018.1	transcript offset:48 AED:0.26 eAED:0.26 QI:48|0.75|0.8|1|0.75|0.6|5|309|168; (*GB) gi|225427258|ref|XP_002281131.1| (e_value=4e-78) PREDICTED: ferredoxin-1 [Vitis vinifera];; (*SWP) sp|P08451|FER2_SYNP6 (e_value=6e-22) Ferredoxin-2 OS=Synechococcus sp. (strain ATCC 27144 / PCC 6301 / SAUG 1402/1) GN=petF2 PE=3 SV=2;; (*TAIR) AT1G32550.1 (e_value=2e-68) | Symbols: FdC1 | 2Fe-2S ferredoxin-like sup…	20.92	7.09	4.5
NbS00006136g0008.1	transcript offset:92 AED:0.25 eAED:0.25 QI:92|1|0.85|1|0.66|0.85|7|0|385; (*GB) gi|153805698|gb|ABS52574.1| (e_value=1e-160) nodulin family protein [Gossypium hirsutum];; (*SWP) sp|Q6J163|5NG4_PINTA (e_value=2e-70) Auxin-induced protein 5NG4 OS=Pinus taeda PE=2 SV=1;; (*TAIR) AT4G08300.1 (e_value=1e-154) | Symbols: | nodulin MtN21 /EamA-like transporter family protein | chr4:5245024-5248153 FORWA…	149.95	47.87	21.3
NbS00025916g0003.1	transcript offset:145 AED:0.29 eAED:0.29 QI:145|1|1|1|1|1|5|332|236; (*GB) gi|4887020|gb|AAD32146.1|AF123508_1 (e_value=2e-144) Nt-iaa28 deduced protein [Nicotiana tabacum];; (*SWP) sp|O24407|IAA16_ARATH (e_value=1e-100) Auxin-responsive protein IAA16 OS=Arabidopsis thaliana GN=IAA16 PE=1 SV=1;; (*TAIR) AT3G04730.1 (e_value=8e-102) | Symbols: IAA16 | indoleacetic acid-induced protein 16 | chr3:12…	42.13	22.46	9.3
NbS00010134g0012.1	transcript offset:214 AED:0.19 eAED:0.19 QI:214|0.33|0.75|1|1|1|4|528|313; (*GB) gi|6472585|dbj|BAA87058.1| (e_value=8e-171) WIZZ [Nicotiana tabacum];; (*SWP) sp|Q9SAH7|WRK40_ARATH (e_value=3e-44) Probable WRKY transcription factor 40 OS=Arabidopsis thaliana GN=WRKY40 PE=1 SV=1;; (*TAIR) AT1G80840.1 (e_value=3e-45) | Symbols: WRKY40, ATWRKY40 | WRKY DNA-binding protein 40 | chr1:30383834-30385356…	54.21	25.41	19.5
NbS00047374g0009.1	transcript offset:0 AED:0.05 eAED:0.05 QI:0|1|0.66|1|1|1|3|0|281; (*GB) gi|350537355|ref|NP_001234034.1| (e_value=5e-128) IDS4-like protein [Solanum lycopersicum];; (*SWP) sp|Q8LBH4|SPX1_ARATH (e_value=1e-78) SPX domain-containing protein 1 OS=Arabidopsis thaliana GN=SPX1 PE=2 SV=2;; (*TAIR) AT5G20150.1 (e_value=8e-80) | Symbols: ATSPX1, SPX1 | SPX domain gene 1 | chr5:6802429-6803367 FORWARD LEN…	30.93	10.93	9.9
NbS00042417g0003.1	transcript offset:0 AED:0.11 eAED:0.11 QI:0|1|0.66|1|1|1|3|454|237; (*GB) gi|356538720|ref|XP_003537849.1| (e_value=6e-47) PREDICTED: uncharacterized protein LOC100779359 [Glycine max];; (*TAIR) AT2G21350.1 (e_value=1e-41) | Symbols: | RNA-binding CRS1 / YhbY (CRM) domain protein | chr2:9136451-9137267 REVERSE LENGTH=222;; (*ITAG) Solyc01g110270.2.1 (e_value=1e-97) genomic_reference:SL2.40ch01 ge…	11.49	10.05	2.7
NbS00009025g0015.1	transcript offset:55 AED:0.15 eAED:0.15 QI:55|0.95|0.91|1|0.78|0.79|24|125|739; (*GB) gi|302142164|emb|CBI19367.3| (e_value=0.0) unnamed protein product [Vitis vinifera];; (*SWP) sp|Q9R1C7|PR40A_MOUSE (e_value=9e-38) Pre-mRNA-processing factor 40 homolog A OS=Mus musculus GN=Prpf40a PE=1 SV=1;; (*TAIR) AT1G44910.2 (e_value=9e-169) | Symbols: ATPRP40A, PRP40A | pre-mRNA-processing protein 40A | ch…	9.43	5.61	1.5
NbS00012043g0007.1	transcript offset:404 AED:0.15 eAED:0.16 QI:404|0.83|0.85|1|1|1|7|452|461; (*GB) gi|225428454|ref|XP_002284113.1| (e_value=2e-130) PREDICTED: transcription factor bHLH63-like [Vitis vinifera];; (*SWP) sp|Q8GY61|BH063_ARATH (e_value=8e-53) Transcription factor bHLH63 OS=Arabidopsis thaliana GN=BHLH63 PE=2 SV=1;; (*TAIR) AT4G34530.1 (e_value=6e-54) | Symbols: CIB1 | cryptochrome-interacting basic-h…	14.14	4.43	3.3
NbS00017395g0107.1	transcript offset:205 AED:0.26 eAED:0.29 QI:205|0.7|0.63|1|0.6|0.54|11|414|328	17.38	10.93	3
NbS00005589g0117.1	transcript offset:223 AED:0.25 eAED:0.25 QI:223|1|1|1|1|1|2|251|323	5.89	2.96	0.01
NbS00010364g0003.1	transcript offset:0 AED:0.23 eAED:0.23 QI:0|1|0.8|1|1|1|5|338|334; (*GB) gi|359474540|ref|XP_002277038.2| (e_value=2e-58) PREDICTED: uncharacterized protein LOC100267862 [Vitis vinifera];; (*ITAG) Solyc08g076430.2.1 (e_value=2e-150) genomic_reference:SL2.40ch08 gene_region:57606501-57612289 transcript_region:SL2.40ch08:57606501..57612289+ functional_description:"Unknown Protein (AHRD V1)";	16.2	10.34	4.8
NbS00002440g0004.1	transcript offset:0 AED:0.32 eAED:0.45 QI:0|0|0|1|1|1|2|0|93; (*GB) gi|388509476|gb|AFK42804.1| (e_value=4e-22) unknown [Lotus japonicus];; (*TAIR) AT5G35732.1 (e_value=6e-16) | Symbols: | unknown protein; BEST Arabidopsis thaliana protein match is: unknown protein (TAIR:AT2G04795.1); Has 35333 Blast hits to 34131 proteins in 2444 species: Archae - 798; Bacteria - 22429; Metazoa - 974; Fungi - 99…	57.74	31.32	13.5
NbS00008866g0001.1	transcript offset:0 AED:0.07 eAED:0.07 QI:0|0|0|0.66|1|1|3|0|499; (*GB) gi|255578108|ref|XP_002529924.1| (e_value=8e-125) Mitogen-activated protein kinase kinase kinase, putative [Ricinus communis];; (*SWP) sp|Q54R82|MKKA_DICDI (e_value=4e-52) Mitogen-activated protein kinase kinase kinase A OS=Dictyostelium discoideum GN=mkkA PE=1 SV=2;; (*TAIR) AT5G55090.1 (e_value=3e-108) | Symbols: MAPKKK15 |…	12.96	4.14	2.1
NbS00016353g0001.1	transcript offset:0 AED:0.14 eAED:0.20 QI:0|0|0.5|1|0|0.5|2|94|194; (*GB) gi|224136103|ref|XP_002327381.1| (e_value=2e-56) AP2/ERF domain-containing transcription factor [Populus trichocarpa];; (*SWP) sp|Q9C9I2|ERF21_ARATH (e_value=1e-45) Ethylene-responsive transcription factor ERF021 OS=Arabidopsis thaliana GN=ERF021 PE=2 SV=1;; (*TAIR) AT1G71450.1 (e_value=8e-47) | Symbols: | Integrase-type DN…	20.03	3.25	2.7
NbS00029845g0002.1	transcript offset:0 AED:0.14 eAED:0.14 QI:0|-1|0|1|-1|1|1|0|295; (*GB) gi|356576777|ref|XP_003556506.1| (e_value=7e-93) PREDICTED: probable rRNA-processing protein EBP2 homolog [Glycine max];; (*SWP) sp|Q9LUJ5|EBP2_ARATH (e_value=3e-90) Probable rRNA-processing protein EBP2 homolog OS=Arabidopsis thaliana GN=At3g22660 PE=2 SV=1;; (*TAIR) AT3G22660.1 (e_value=3e-91) | Symbols: | rRNA processing pr…	28.58	14.78	9.9
NbS00013648g0012.1	transcript offset:0 AED:0.31 eAED:0.32 QI:0|0.83|0.76|1|0.66|0.76|13|758|393; (*GB) gi|356556680|ref|XP_003546651.1| (e_value=1e-163) PREDICTED: chlorophyll(ide) b reductase NOL, chloroplastic-like [Glycine max];; (*SWP) sp|Q8LEU3|NOL_ARATH (e_value=1e-152) Chlorophyll(ide) b reductase NOL, chloroplastic OS=Arabidopsis thaliana GN=NOL PE=2 SV=1;; (*TAIR) AT5G04900.1 (e_value=1e-153) | Symbols: NO…	8.84	5.02	1.5
NbS00030131g0001.1	transcript offset:217 AED:0.07 eAED:0.07 QI:217|1|1|1|0.8|0.66|6|615|159; (*GB) gi|78100187|sp|P69039.1|IF5A1_NICPL (e_value=5e-114) RecName: Full=Eukaryotic translation initiation factor 5A-1; Short=eIF-5A-1; AltName: Full=eIF-4D;; (*SWP) sp|P69040|IF5A1_TOBAC (e_value=2e-115) Eukaryotic translation initiation factor 5A-1 OS=Nicotiana tabacum GN=EIF-5A1 PE=3 SV=1;; (*TAIR) AT1G13950.1 (e_value=3…	322.3	190.31	93.61
NbS00006139g0003.1	transcript offset:0 AED:0.23 eAED:0.28 QI:0|0.2|0|1|0.2|0.16|6|0|267; (*GB) gi|359497056|ref|XP_002263033.2| (e_value=1e-81) PREDICTED: peroxidase 10-like [Vitis vinifera];; (*SWP) sp|Q9FX85|PER10_ARATH (e_value=5e-67) Peroxidase 10 OS=Arabidopsis thaliana GN=PER10 PE=1 SV=1;; (*TAIR) AT1G49570.1 (e_value=4e-68) | Symbols: | Peroxidase superfamily protein | chr1:18347077-18348712 FORWARD LENGTH=3…	44.78	35.46	17.1
NbS00001703g0113.1	transcript offset:256 AED:0.06 eAED:0.06 QI:256|0.77|0.6|1|0.55|0.6|10|0|678	11.49	6.8	3.3
NbS00057339g0008.1	transcript offset:175 AED:0.12 eAED:0.12 QI:175|0.87|0.77|1|0.5|0.33|9|136|189; (*GB) gi|255545652|ref|XP_002513886.1| (e_value=3e-96) phosphoglycerate mutase, putative [Ricinus communis];; (*SWP) sp|Q6MEW4|GPMA_PARUW (e_value=2e-49) 2,3-bisphosphoglycerate-dependent phosphoglycerate mutase OS=Protochlamydia amoebophila (strain UWE25) GN=gpmA PE=3 SV=1;; (*TAIR) AT1G22170.1 (e_value=4e-91) | Symb…	40.66	30.44	19.2
NbS00038863g0004.1	transcript offset:0 AED:0.01 eAED:0.01 QI:0|1|0.33|1|1|1|3|0|589; (*GB) gi|350535701|ref|NP_001234464.1| (e_value=0.0) coronatine-insensitive 1 [Solanum lycopersicum];; (*SWP) sp|O04197|COI1_ARATH (e_value=0.0) Coronatine-insensitive protein 1 OS=Arabidopsis thaliana GN=COI1 PE=1 SV=1;; (*TAIR) AT2G39940.1 (e_value=0.0) | Symbols: COI1 | RNI-like superfamily protein | chr2:16672848-16675486 REVER…	15.91	12.41	4.5
NbS00006010g0008.1	transcript offset:196 AED:0.10 eAED:0.10 QI:196|1|1|1|1|1|4|372|172; (*SWP) sp|Q6NPF9|TRXY1_ARATH (e_value=2e-51) Thioredoxin Y1, chloroplastic OS=Arabidopsis thaliana GN=At1g76760 PE=2 SV=1;; (*TAIR) AT1G76760.1 (e_value=2e-52) | Symbols: ATY1, TRX-Y1, TY1 | thioredoxin Y1 | chr1:28811873-28812948 REVERSE LENGTH=172;; (*ITAG) Solyc04g071560.2.1 (e_value=6e-76) genomic_reference:SL2.40ch04 gene_r…	32.7	21.28	12.3
NbS00000912g0012.1	transcript offset:0 AED:0.16 eAED:0.23 QI:0|0.83|0.71|1|1|1|7|0|436; (*TAIR) AT1G73805.1 (e_value=1e-125) | Symbols: | Calmodulin binding protein-like | chr1:27745761-27749178 REVERSE LENGTH=451;; (*ITAG) Solyc03g119250.2.1 (e_value=0.0) genomic_reference:SL2.40ch03 gene_region:61943066-61945914 transcript_region:SL2.40ch03:61943066..61945914- go_terms:GO:0005516 functional_description:"Calmoduli…	14.73	12.41	2.4
NbS00018729g0011.1	transcript offset:312 AED:0.23 eAED:0.23 QI:312|1|1|1|0.92|0.86|15|449|525; (*GB) gi|62183958|gb|AAX73299.1| (e_value=0.0) putative permease I [Solanum lycopersicum];; (*SWP) sp|Q27GI3|NAT6_ARATH (e_value=0.0) Nucleobase-ascorbate transporter 6 OS=Arabidopsis thaliana GN=NAT6 PE=2 SV=2;; (*TAIR) AT5G62890.3 (e_value=0.0) | Symbols: | Xanthine/uracil permease family protein | chr5:25243723-2524707…	30.05	18.62	7.5
NbS00002237g0008.1	transcript offset:0 AED:0.29 eAED:0.29 QI:0|1|0.66|1|1|1|3|549|281; (*GB) gi|225426781|ref|XP_002282844.1| (e_value=2e-148) PREDICTED: F-box protein PP2-A12 [Vitis vinifera];; (*SWP) sp|Q9LN77|P2A12_ARATH (e_value=5e-127) F-box protein PP2-A12 OS=Arabidopsis thaliana GN=P2A12 PE=2 SV=1;; (*TAIR) AT1G12710.1 (e_value=3e-128) | Symbols: AtPP2-A12, PP2-A12 | phloem protein 2-A12 | chr1:4326980-43283…	19.44	6.21	5.4
NbS00013554g0001.1	transcript offset:0 AED:0.04 eAED:0.04 QI:0|0|0|0.5|1|1|2|0|356; (*GB) gi|356521692|ref|XP_003529486.1| (e_value=1e-146) PREDICTED: probable protein phosphatase 2C 13-like [Glycine max];; (*SWP) sp|Q3EAF9|P2C49_ARATH (e_value=2e-134) Probable protein phosphatase 2C 49 OS=Arabidopsis thaliana GN=At3g62260 PE=2 SV=1;; (*TAIR) AT3G62260.1 (e_value=2e-135) | Symbols: | Protein phosphatase 2C family p…	116.37	34.57	12.3
NbS00006861g0014.1	transcript offset:302 AED:0.08 eAED:0.08 QI:302|0.66|0.5|1|0.66|0.5|4|0|366; (*GB) gi|224063587|ref|XP_002301215.1| (e_value=2e-174) predicted protein [Populus trichocarpa];; (*SWP) sp|Q8L4Y2|LPAT4_ARATH (e_value=6e-151) Probable 1-acyl-sn-glycerol-3-phosphate acyltransferase 4 OS=Arabidopsis thaliana GN=LPAT4 PE=2 SV=1;; (*TAIR) AT1G75020.2 (e_value=5e-152) | Symbols: LPAT4 | lysophosphatidyl ac…	14.14	4.14	1.2
NbS00050602g0005.1	transcript offset:0 AED:0.16 eAED:0.17 QI:0|0.66|0.5|0.75|1|0.75|4|0|243; (*GB) gi|225435070|ref|XP_002284400.1| (e_value=1e-87) PREDICTED: transcription factor MYB59-like [Vitis vinifera];; (*SWP) sp|Q53NK6|MYBA1_ORYSJ (e_value=7e-70) Myb-related protein MYBAS1 OS=Oryza sativa subsp. japonica GN=MYBAS1 PE=2 SV=1;; (*TAIR) AT3G46130.1 (e_value=1e-70) | Symbols: ATMYB48, ATMYB48-3, MYB48 | myb dom…	71	28.96	23.1
NbS00009243g0012.1	transcript offset:0 ; (*GB) gi|169977312|emb|CAQ18903.1| (e_value=7e-72) chromomethylase [Nicotiana sylvestris];; (*SWP) sp|O49139|CMT1_ARATH (e_value=4e-42) Putative DNA (cytosine-5)-methyltransferase CMT1 OS=Arabidopsis thaliana GN=CMT1 PE=5 SV=2;; (*TAIR) AT1G80740.1 (e_value=3e-43) | Symbols: CMT1, DMT4 | chromomethylase 1 | chr1:30342394-30346831 FORWARD LENGTH=791;; (*ITAG) Solyc12g100330.1…	61.57	33.39	26.1
NbS00053630g0004.1	transcript offset:185 AED:0.28 eAED:0.30 QI:185|0.44|0.6|1|0.77|0.8|10|0|863; (*GB) gi|1171577|emb|CAA64636.1| (e_value=0.0) hsr201 [Nicotiana tabacum];; (*SWP) sp|Q8GT20|BEBT_TOBAC (e_value=0.0) Benzyl alcohol O-benzoyltransferase OS=Nicotiana tabacum GN=HSR201 PE=1 SV=1;; (*TAIR) AT5G17540.1 (e_value=2e-169) | Symbols: | HXXXD-type acyl-transferase family protein | chr5:5782061-5783682 REVERSE …	55.39	27.48	23.4
NbS00025913g0009.1	transcript offset:0 AED:0.03 eAED:0.03 QI:0|1|0.66|1|1|1|3|0|613; (*SWP) sp|Q7Y214|GTE7_ARATH (e_value=2e-94) Transcription factor GTE7 OS=Arabidopsis thaliana GN=GTE7 PE=2 SV=1;; (*TAIR) AT5G65630.1 (e_value=2e-95) | Symbols: GTE7 | global transcription factor group E7 | chr5:26226311-26228257 REVERSE LENGTH=590;; (*ITAG) Solyc01g106280.2.1 (e_value=0.0) genomic_reference:SL2.40ch01 gene_region:…	25.34	18.32	9
NbS00009976g0004.1	transcript offset:47 AED:0.01 eAED:0.03 QI:47|1|0.5|1|0|0|2|0|244; (*GB) gi|255574145|ref|XP_002527988.1| (e_value=6e-115) conserved hypothetical protein [Ricinus communis];; (*TAIR) AT4G31330.1 (e_value=1e-107) | Symbols: | Protein of unknown function, DUF599 | chr4:15202354-15203151 FORWARD LENGTH=239;; (*ITAG) Solyc08g006100.2.1 (e_value=6e-128) genomic_reference:SL2.40ch08 gene_region:845007-…	19.15	18.32	4.8
NbS00042991g0008.1	transcript offset:34 AED:0.25 eAED:0.25 QI:34|0.90|0.58|1|0.63|0.75|12|529|663; (*GB) gi|359484370|ref|XP_002281316.2| (e_value=6e-157) PREDICTED: uncharacterized protein LOC100249171 [Vitis vinifera];; (*SWP) sp|Q8RXE7|AGD14_ARATH (e_value=1e-21) Probable ADP-ribosylation factor GTPase-activating protein AGD14 OS=Arabidopsis thaliana GN=AGD14 PE=1 SV=2;; (*TAIR) AT4G13350.2 (e_value=3e-60) | Sym…	24.45	14.48	5.4
NbS00018183g0008.1	transcript offset:52 AED:0.07 eAED:0.07 QI:52|0.5|0.33|1|0.5|0.33|3|0|319; (*SWP) sp|Q8GUH2|Y1015_ARATH (e_value=6e-51) Uncharacterized protein At1g01500 OS=Arabidopsis thaliana GN=At1g01500 PE=2 SV=1;; (*TAIR) AT1G75180.3 (e_value=2e-116) | Symbols: | Erythronate-4-phosphate dehydrogenase family protein | chr1:28216150-28217911 REVERSE LENGTH=315;; (*ITAG) Solyc12g089140.1.1 (e_value=0.0) eviden…	50.97	21.28	13.5
NbS00034174g0013.1	transcript offset:366 AED:0.11 eAED:0.11 QI:366|1|1|1|1|1|11|10|419; (*GB) gi|225469268|ref|XP_002267661.1| (e_value=7e-176) PREDICTED: putative MO25-like protein At5g47540 [Vitis vinifera];; (*SWP) sp|Q9FGK3|MO25N_ARATH (e_value=4e-169) Putative MO25-like protein At5g47540 OS=Arabidopsis thaliana GN=At5g47540 PE=2 SV=1;; (*TAIR) AT5G47540.1 (e_value=3e-170) | Symbols: | Mo25 family protein | chr…	6.78	2.96	0.9
NbS00013873g0006.1	transcript offset:0 AED:0.02 eAED:0.02 QI:0|1|0.5|1|0.66|1|4|118|382; (*GB) gi|359475821|ref|XP_002285150.2| (e_value=8e-97) PREDICTED: uncharacterized protein LOC100266444 [Vitis vinifera];; (*TAIR) AT4G32295.1 (e_value=1e-64) | Symbols: | unknown protein; BEST Arabidopsis thaliana protein match is: unknown protein (TAIR:AT3G24150.1); Has 39 Blast hits to 39 proteins in 10 species: Archae - 0; B…	29.17	13.89	12
NbS00034665g0005.1	transcript offset:70 AED:0.00 eAED:0.00 QI:70|1|1|1|1|1|2|404|209; (*GB) gi|329739380|gb|ACY74744.2| (e_value=1e-122) methanol inducible protein [Nicotiana benthamiana];; (*ITAG) Solyc08g082120.2.1 (e_value=4e-31) genomic_reference:SL2.40ch08 gene_region:62171934-62173538 transcript_region:SL2.40ch08:62171934..62173538+ functional_description:"Methanol inducible protein (AHRD V1 ***- D1MAX5_NICBE…	295.49	157.21	112.81
NbS00031627g0001.1	transcript offset:0 AED:0.48 eAED:0.48 QI:0|1|0.5|1|1|1|2|0|254; (*GB) gi|224139494|ref|XP_002323139.1| (e_value=8e-136) predicted protein [Populus trichocarpa];; (*SWP) sp|Q9FGK5|RAA5A_ARATH (e_value=5e-132) Ras-related protein RABA5a OS=Arabidopsis thaliana GN=RABA5A PE=2 SV=1;; (*TAIR) AT5G47520.1 (e_value=4e-133) | Symbols: AtRABA5a, RABA5a | RAB GTPase homolog A5A | chr5:19277596-19278366 RE…	20.03	10.34	7.2
NbS00013261g0005.1	transcript offset:258 AED:0.22 eAED:0.22 QI:258|0.92|0.96|1|0.85|0.89|29|352|1009; (*GB) gi|350538359|ref|NP_001234851.1| (e_value=0.0) alpha-mannosidase precursor [Solanum lycopersicum];; (*SWP) sp|Q8VHC8|MA2B1_CAVPO (e_value=0.0) Lysosomal alpha-mannosidase OS=Cavia porcellus GN=MAN2B1 PE=1 SV=1;; (*TAIR) AT5G13980.2 (e_value=0.0) | Symbols: | Glycosyl hydrolase family 38 protein | chr5:4508626…	79.84	42.55	37.8
NbS00033002g0009.1	transcript offset:0 AED:0.25 eAED:0.25 QI:0|1|0.87|1|1|1|8|616|748; (*GB) gi|296083100|emb|CBI22504.3| (e_value=1e-130) unnamed protein product [Vitis vinifera];; (*SWP) sp|P48786|PRH_PETCR (e_value=5e-84) Pathogenesis-related homeodomain protein OS=Petroselinum crispum GN=PRH PE=2 SV=1;; (*TAIR) AT3G19510.1 (e_value=1e-80) | Symbols: HAT3.1 | Homeodomain-like protein with RING/FYVE/PHD-type zinc…	15.02	13.3	3.9
NbS00015277g0003.1	transcript offset:0 AED:0.27 eAED:0.27 QI:0|0.75|0.77|1|0.87|0.77|9|382|431; (*GB) gi|218197147|gb|EEC79574.1| (e_value=4e-156) hypothetical protein OsI_20733 [Oryza sativa Indica Group];; (*SWP) sp|Q38997|KIN10_ARATH (e_value=1e-107) SNF1-related protein kinase catalytic subunit alpha KIN10 OS=Arabidopsis thaliana GN=KIN10 PE=1 SV=2;; (*TAIR) AT3G29160.3 (e_value=2e-111) | Symbols: AKIN11, KIN11…	12.96	5.91	1.8
NbS00025914g0008.1	transcript offset:0 AED:0.23 eAED:0.23 QI:0|1|0.83|1|1|1|6|0|412; (*GB) gi|1709798|sp|P54778.1|PRS6B_SOLTU (e_value=0.0) RecName: Full=26S protease regulatory subunit 6B homolog;; (*SWP) sp|P54778|PRS6B_SOLTU (e_value=0.0) 26S protease regulatory subunit 6B homolog OS=Solanum tuberosum PE=2 SV=1;; (*TAIR) AT5G58290.1 (e_value=0.0) | Symbols: RPT3 | regulatory particle triple-A ATPase 3 | chr5:235…	145.24	93.38	35.1
NbS00045061g0002.1	transcript offset:64 AED:0.10 eAED:0.10 QI:64|1|1|1|0.64|0.6|15|187|786; (*GB) gi|296083688|emb|CBI23677.3| (e_value=0.0) unnamed protein product [Vitis vinifera];; (*SWP) sp|Q8S403|PHO1_ARATH (e_value=0.0) Phosphate transporter PHO1 OS=Arabidopsis thaliana GN=PHO1 PE=2 SV=1;; (*TAIR) AT3G23430.1 (e_value=0.0) | Symbols: PHO1, ATPHO1 | phosphate 1 | chr3:8387818-8393242 REVERSE LENGTH=782;; (*ITA…	26.22	13.89	10.8
NbS00004414g0010.1	transcript offset:149 AED:0.00 eAED:0.00 QI:149|1|1|1|1|1|2|350|235	35.35	28.37	10.8
NbS00019562g0001.1	transcript offset:0 AED:0.12 eAED:0.28 QI:0|-1|0|1|-1|1|1|0|541; (*GB) gi|225429570|ref|XP_002280033.1| (e_value=0.0) PREDICTED: uncharacterized protein LOC100262760 [Vitis vinifera];; (*SWP) sp|B0BN95|HARB1_RAT (e_value=6e-20) Putative nuclease HARBI1 OS=Rattus norvegicus GN=Harbi1 PE=2 SV=1;; (*TAIR) AT5G12010.1 (e_value=0.0) | Symbols: | unknown protein; INVOLVED IN: response to salt stress; L…	137.58	28.07	21.3
NbS00025784g0010.1	transcript offset:15 AED:0.13 eAED:0.13 QI:15|1|1|1|1|1|2|497|573; (*GB) gi|255564699|ref|XP_002523344.1| (e_value=0.0) protein with unknown function [Ricinus communis];; (*SWP) sp|Q9C671|P4K2B_ARATH (e_value=2e-56) Probable phosphatidylinositol 4-kinase type 2-beta At1g26270 OS=Arabidopsis thaliana GN=At1g26270 PE=1 SV=1;; (*TAIR) AT2G46500.2 (e_value=0.0) | Symbols: ATPI4K GAMMA 4, UBDK GAMMA 4…	182.95	101.95	91.21
NbS00010277g0007.1	transcript offset:45 AED:0.15 eAED:0.15 QI:45|1|1|1|0.81|0.75|12|537|515; (*GB) gi|350538893|ref|NP_001234620.1| (e_value=0.0) beta-mannosidase enzyme precursor [Solanum lycopersicum];; (*SWP) sp|Q9LV33|BGL44_ARATH (e_value=0.0) Beta-glucosidase 44 OS=Arabidopsis thaliana GN=BGLU44 PE=2 SV=1;; (*TAIR) AT3G18080.1 (e_value=0.0) | Symbols: BGLU44 | B-S glucosidase 44 | chr3:6191586-6194124 FORWARD …	6.19	3.25	0.6
NbS00033675g0001.1	transcript offset:0 AED:0.04 eAED:0.04 QI:0|1|1|1|1|1|3|657|249; (*SWP) sp|Q9C554|EXPA1_ARATH (e_value=3e-93) Expansin-A1 OS=Arabidopsis thaliana GN=EXPA1 PE=2 SV=1;; (*TAIR) AT1G69530.2 (e_value=3e-94) | Symbols: ATEXPA1, EXP1, AT-EXP1, ATEXP1, ATHEXP ALPHA 1.2, EXPA1 | expansin A1 | chr1:26142034-26143051 FORWARD LENGTH=250;; (*ITAG) Solyc05g007830.2.1 (e_value=9e-105) genomic_reference:SL2.40c…	37.71	35.76	15.3
NbS00059141g0006.1	transcript offset:0 AED:0.13 eAED:0.15 QI:0|0.6|0.33|1|1|1|6|0|443; (*GB) gi|225452938|ref|XP_002284191.1| (e_value=0.0) PREDICTED: uncharacterized protein LOC100268024 isoform 1 [Vitis vinifera];; (*TAIR) AT3G01060.1 (e_value=0.0) | Symbols: | unknown protein; Has 640 Blast hits to 638 proteins in 201 species: Archae - 0; Bacteria - 293; Metazoa - 0; Fungi - 71; Plants - 72; Viruses - 0; Other E…	11.78	4.14	3.3
NbS00037891g0002.1	transcript offset:214 AED:0.11 eAED:0.11 QI:214|1|1|1|1|1|3|277|174; (*GB) gi|224119774|ref|XP_002318159.1| (e_value=9e-53) predicted protein [Populus trichocarpa];; (*SWP) sp|B9I3X5|CSPL3_POPTR (e_value=3e-54) CASP-like protein POPTRDRAFT_823430 OS=Populus trichocarpa GN=POPTRDRAFT_823430 PE=3 SV=1;; (*TAIR) AT4G25040.1 (e_value=5e-23) | Symbols: | Uncharacterised protein family (UPF0497) | chr4…	4.42	1.18	0.01
NbS00016343g0003.1	transcript offset:23 AED:0.00 eAED:0.00 QI:23|1|1|1|1|1|2|276|97; (*GB) gi|121648|sp|P23137.1|GRP1_TOBAC (e_value=1e-32) RecName: Full=Glycine-rich protein; Flags: Precursor;; (*SWP) sp|P23137|GRP1_TOBAC (e_value=3e-34) Glycine-rich protein OS=Nicotiana tabacum GN=GRP PE=2 SV=1;; (*ITAG) Solyc09g097770.2.1 (e_value=6e-15) genomic_reference:SL2.40ch09 gene_region:67062889-67064180 transcript_regio…	89.85	44.33	18
NbS00022188g0009.1	transcript offset:0 AED:0.05 eAED:0.10 QI:0|0.5|0.2|1|0.5|0.4|5|394|847; (*GB) gi|296081053|emb|CBI18334.3| (e_value=9e-82) unnamed protein product [Vitis vinifera];; (*TAIR) AT5G58130.1 (e_value=6e-65) | Symbols: ROS3 | RNA-binding (RRM/RBD/RNP motifs) family protein | chr5:23521190-23523766 REVERSE LENGTH=748;; (*ITAG) Solyc07g042700.2.1 (e_value=0.0) genomic_reference:SL2.40ch07 gene_region:53…	13.55	7.98	3.6
NbS00002181g0217.1	transcript offset:0 AED:0.48 eAED:0.48 QI:0|0.25|0.2|0.8|0.5|0.6|5|0|167	16.2	10.05	2.1
NbS00015734g0113.1	transcript offset:67 AED:0.13 eAED:0.13 QI:67|1|0.75|1|1|1|4|0|328	161.44	99.29	60.9
NbS00001942g0006.1	transcript offset:75 AED:0.00 eAED:0.00 QI:75|1|1|1|1|1|2|198|151; (*GB) gi|351725389|ref|NP_001235555.1| (e_value=1e-63) uncharacterized protein LOC100305705 [Glycine max];; (*SWP) sp|Q6L500|H2A4_ORYSJ (e_value=8e-60) Probable histone H2A.4 OS=Oryza sativa subsp. japonica GN=Os05g0461400 PE=2 SV=1;; (*TAIR) AT5G02560.1 (e_value=9e-60) | Symbols: HTA12 | histone H2A 12 | chr5:575437-576456 FORWAR…	36.83	30.14	11.4
NbS00002009g0114.1	transcript offset:0 AED:0.02 eAED:0.02 QI:0|0.5|0|1|1|0.66|3|0|1384	10.9	4.73	1.5
NbS00051159g0011.1	transcript offset:49 AED:0.23 eAED:0.23 QI:49|1|0.71|1|0.66|0.71|7|29|222; (*TAIR) AT1G02610.1 (e_value=2e-61) | Symbols: | RING/FYVE/PHD zinc finger superfamily protein | chr1:553181-555854 REVERSE LENGTH=221;; (*ITAG) Solyc01g079530.2.1 (e_value=9e-123) genomic_reference:SL2.40ch01 gene_region:71102398-71104995 transcript_region:SL2.40ch01:71102398..71104995- go_terms:GO:0005515 functional_desc…	27.4	6.21	4.5
NbS00013970g0010.1	transcript offset:367 AED:0.14 eAED:0.14 QI:367|0.5|0.33|1|0|0.33|3|0|275; (*TAIR) AT4G16380.1 (e_value=3e-26) | Symbols: | Heavy metal transport/detoxification superfamily protein | chr4:9254638-9255955 FORWARD LENGTH=254;; (*ITAG) Solyc05g054210.2.1 (e_value=7e-35) genomic_reference:SL2.40ch05 gene_region:63317491-63319450 transcript_region:SL2.40ch05:63317491..63319450- go_terms:GO:0030001 fun…	15.91	6.21	2.1
NbS00010791g0010.1	transcript offset:0 AED:0.02 eAED:0.02 QI:0|1|0.75|1|1|1|4|0|681; (*GB) gi|78217441|gb|ABB36796.1| (e_value=0.0) cryptochrome 1 [Nicotiana sylvestris];; (*SWP) sp|Q43125|CRY1_ARATH (e_value=0.0) Cryptochrome-1 OS=Arabidopsis thaliana GN=CRY1 PE=1 SV=2;; (*TAIR) AT4G08920.1 (e_value=0.0) | Symbols: CRY1, BLU1, HY4, OOP2, ATCRY1 | cryptochrome 1 | chr4:5724260-5726905 FORWARD LENGTH=681;; (*ITAG) S…	41.24	10.64	3.3
NbS00033026g0010.1	transcript offset:128 AED:0.00 eAED:0.00 QI:128|1|1|1|1|1|2|95|395; (*GB) gi|357115694|ref|XP_003559621.1| (e_value=5e-21) PREDICTED: uncharacterized protein LOC100844020 [Brachypodium distachyon];; (*TAIR) AT5G04890.1 (e_value=3e-16) | Symbols: RTM2 | HSP20-like chaperones superfamily protein | chr5:1427217-1428390 FORWARD LENGTH=366;; (*ITAG) Solyc01g096960.2.1 (e_value=8e-149) genomic_referenc…	11.19	3.25	2.4
NbS00050006g0001.1	transcript offset:0 AED:0.08 eAED:0.08 QI:0|0|0|0.5|1|1|2|0|168; (*GB) gi|225439505|ref|XP_002271217.1| (e_value=3e-90) PREDICTED: UPF0098 protein MTH_273 isoform 1 [Vitis vinifera];; (*SWP) sp|O26373|Y273_METTH (e_value=6e-27) UPF0098 protein MTH_273 OS=Methanothermobacter thermautotrophicus (strain ATCC 29096 / DSM 1053 / JCM 10044 / NBRC 100330 / Delta H) GN=MTH_273 PE=3 SV=1;; (*TAIR) AT5G013…	26.81	14.48	6.6
NbS00006226g0014.1	transcript offset:385 AED:0.05 eAED:0.05 QI:385|1|1|1|0.33|0.25|4|329|516; (*SWP) sp|Q9SJL0|U86A1_ARATH (e_value=0.0) UDP-glycosyltransferase 86A1 OS=Arabidopsis thaliana GN=UGT86A1 PE=2 SV=1;; (*TAIR) AT2G36970.1 (e_value=0.0) | Symbols: | UDP-Glycosyltransferase superfamily protein | chr2:15529050-15530712 FORWARD LENGTH=490;; (*ITAG) Solyc05g055840.2.1 (e_value=0.0) genomic_reference:SL2.40ch0…	9.43	3.84	1.5
NbS00025376g0002.1	transcript offset:0 AED:0.11 eAED:0.11 QI:0|0|0.33|0.33|1|1|3|629|81	40.95	36.35	17.4
NbS00025314g0005.1	transcript offset:53 AED:0.13 eAED:0.19 QI:53|0|0|0.75|0.33|0|4|0|362; (*GB) gi|359474341|ref|XP_003631437.1| (e_value=8e-109) PREDICTED: xyloglucan galactosyltransferase KATAMARI1-like [Vitis vinifera];; (*SWP) sp|Q7XJ98|KATAM_ARATH (e_value=4e-31) Xyloglucan galactosyltransferase KATAMARI1 OS=Arabidopsis thaliana GN=KAM1 PE=1 SV=1;; (*TAIR) AT4G22580.1 (e_value=4e-106) | Symbols: | Exostosin fa…	9.43	5.91	1.8
NbS00007015g0009.1	transcript offset:308 AED:0.19 eAED:0.19 QI:308|1|1|1|0.5|0.6|5|555|238; (*GB) gi|225456737|ref|XP_002268400.1| (e_value=5e-63) PREDICTED: transcription factor bHLH47-like [Vitis vinifera];; (*SWP) sp|Q9SN74|BH047_ARATH (e_value=4e-41) Transcription factor bHLH47 OS=Arabidopsis thaliana GN=BHLH47 PE=2 SV=1;; (*TAIR) AT3G47640.3 (e_value=3e-42) | Symbols: PYE | basic helix-loop-helix (bHLH) DNA-bi…	26.81	13.59	9.3
NbS00005295g0011.1	transcript offset:278 AED:0.22 eAED:0.22 QI:278|1|1|1|0.5|0.66|3|211|343; (*GB) gi|350539793|ref|NP_001234530.1| (e_value=2e-119) WRKY transcription factor [Solanum lycopersicum];; (*SWP) sp|Q8H0Y8|WRK41_ARATH (e_value=3e-35) Probable WRKY transcription factor 41 OS=Arabidopsis thaliana GN=WRKY41 PE=2 SV=2;; (*TAIR) AT4G11070.2 (e_value=1e-36) | Symbols: WRKY41, AtWRKY41 | WRKY family transcripti…	49.79	25.71	18.9
NbS00019025g0015.1	transcript offset:178 AED:0.11 eAED:0.11 QI:178|0.8|0.81|1|0.7|0.72|11|269|394; (*GB) gi|255582668|ref|XP_002532113.1| (e_value=0.0) acyl-CoA dehydrogenase, putative [Ricinus communis];; (*SWP) sp|Q96329|ACOX4_ARATH (e_value=0.0) Acyl-coenzyme A oxidase 4, peroxisomal OS=Arabidopsis thaliana GN=ACX4 PE=1 SV=1;; (*TAIR) AT3G51840.1 (e_value=0.0) | Symbols: ACX4, ATSCX, ATG6 | acyl-CoA oxidase 4 | …	36.53	21.28	4.2
NbS00027648g0008.1	transcript offset:235 AED:0.25 eAED:0.25 QI:235|0.88|0.88|1|0.94|0.88|18|388|710; (*GB) gi|359477563|ref|XP_002283373.2| (e_value=0.0) PREDICTED: dymeclin-like [Vitis vinifera];; (*SWP) sp|Q5ZLW3|DYM_CHICK (e_value=5e-58) Dymeclin OS=Gallus gallus GN=DYM PE=2 SV=1;; (*TAIR) AT1G04200.1 (e_value=0.0) | Symbols: | FUNCTIONS IN: molecular_function unknown; INVOLVED IN: N-terminal protein myristoylat…	13.26	7.98	3.9
NbS00024285g0016.1	transcript offset:200 AED:0.25 eAED:0.25 QI:200|0.88|0.9|1|0.77|0.8|10|391|323; (*GB) gi|82621156|gb|ABB86266.1| (e_value=4e-178) putative RNA processing factor 1-like [Solanum tuberosum];; (*SWP) sp|Q9H9Y2|RPF1_HUMAN (e_value=8e-68) Ribosome production factor 1 OS=Homo sapiens GN=RPF1 PE=1 SV=2;; (*TAIR) AT4G01560.1 (e_value=9e-137) | Symbols: MEE49 | Ribosomal RNA processing Brix domain protein…	75.42	36.35	20.4
NbS00000128g0004.1	transcript offset:0 AED:0.07 eAED:0.07 QI:0|1|0.5|1|1|1|2|972|336; (*GB) gi|147822811|emb|CAN66006.1| (e_value=3e-124) hypothetical protein VITISV_042886 [Vitis vinifera];; (*SWP) sp|Q84MB3|ACCH1_ARATH (e_value=7e-112) 1-aminocyclopropane-1-carboxylate oxidase homolog 1 OS=Arabidopsis thaliana GN=At1g06620 PE=2 SV=1;; (*TAIR) AT1G06620.1 (e_value=5e-113) | Symbols: | 2-oxoglutarate (2OG) and Fe(I…	25.63	23.94	10.2
NbS00013522g0001.1	transcript offset:63 AED:0.17 eAED:0.17 QI:63|1|1|1|0|0.5|2|251|122; (*GB) gi|255579320|ref|XP_002530505.1| (e_value=3e-47) Protein trm112, putative [Ricinus communis];; (*SWP) sp|Q8LFJ5|T112A_ARATH (e_value=3e-42) TRM112-like protein At1g22270 OS=Arabidopsis thaliana GN=At1g22270 PE=2 SV=1;; (*TAIR) AT1G22270.1 (e_value=2e-43) | Symbols: | Trm112p-like protein | chr1:7865548-7865922 FORWARD LENG…	30.05	15.96	15
NbS00013483g0111.1	transcript offset:0 AED:0.04 eAED:0.04 QI:0|1|0.5|1|1|0.5|2|166|180	40.07	34.87	14.4
NbS00002462g0020.1	transcript offset:0 AED:0.03 eAED:0.08 QI:0|0|0|1|0|0|2|0|623; (*GB) gi|255556792|ref|XP_002519429.1| (e_value=0.0) Uracil permease, putative [Ricinus communis];; (*SWP) sp|P94575|ALLP_BACSU (e_value=2e-62) Probable allantoin permease OS=Bacillus subtilis (strain 168) GN=pucI PE=2 SV=1;; (*TAIR) AT5G03555.1 (e_value=0.0) | Symbols: | permease, cytosine/purines, uracil, thiamine, allantoin family …	4.12	2.96	0.01
NbS00037260g0001.1	transcript offset:161 AED:0.00 eAED:0.15 QI:161|0|0.5|1|0|0.5|2|673|177; (*TAIR) AT4G32020.1 (e_value=1e-15) | Symbols: | unknown protein; FUNCTIONS IN: molecular_function unknown; INVOLVED IN: biological_process unknown; LOCATED IN: chloroplast; EXPRESSED IN: 24 plant structures; EXPRESSED DURING: 15 growth stages; BEST Arabidopsis thaliana protein match is: unknown protein (TAIR:AT2G25250.1); H…	606.29	302.01	206.71
NbS00040444g0001.1	transcript offset:0 AED:0.32 eAED:0.32 QI:0|-1|0|1|-1|1|1|0|146; (*SWP) sp|P14009|14KD_DAUCA (e_value=8e-22) 14 kDa proline-rich protein DC2.15 OS=Daucus carota PE=2 SV=1;; (*TAIR) AT1G62510.1 (e_value=2e-20) | Symbols: | Bifunctional inhibitor/lipid-transfer protein/seed storage 2S albumin superfamily protein | chr1:23136632-23137081 REVERSE LENGTH=149;; (*ITAG) Solyc12g014620.1.1 (e_value=2e-25…	15.02	8.27	0.01
NbS00017344g0018.1	transcript offset:6 AED:0.28 eAED:0.28 QI:6|1|0.84|1|1|1|13|0|432; (*GB) gi|40457328|gb|AAR86719.1| (e_value=0.0) glutamine synthetase GS58 [Nicotiana attenuata];; (*SWP) sp|O22506|GLNA2_DAUCA (e_value=0.0) Glutamine synthetase, chloroplastic OS=Daucus carota GN=GLN2 PE=2 SV=1;; (*TAIR) AT5G35630.3 (e_value=0.0) | Symbols: GS2, GLN2, ATGSL1 | glutamine synthetase 2 | chr5:13831220-13833239 FORWAR…	12.08	4.14	1.5
NbS00011031g0002.1	transcript offset:236 AED:0.14 eAED:0.14 QI:236|1|1|1|0.75|0.6|5|154|377; (*GB) gi|231503|sp|P30171.1|ACT11_SOLTU (e_value=0.0) RecName: Full=Actin-97;; (*SWP) sp|P30171|ACT11_SOLTU (e_value=0.0) Actin-97 OS=Solanum tuberosum GN=AC97 PE=3 SV=1;; (*TAIR) AT5G09810.1 (e_value=0.0) | Symbols: ACT7 | actin 7 | chr5:3052809-3054220 FORWARD LENGTH=377;; (*ITAG) Solyc04g011500.2.1 (e_value=0.0) genomic_…	118.43	61.76	51.3
NbS00004391g0020.1	transcript offset:183 AED:0.34 eAED:0.34 QI:183|1|1|1|1|0.66|3|464|165; (*GB) gi|2493148|sp|Q40585.1|VATL_TOBAC (e_value=2e-88) RecName: Full=V-type proton ATPase 16 kDa proteolipid subunit; Short=V-ATPase 16 kDa proteolipid subunit; AltName: Full=Vacuolar proton pump 16 kDa proteolipid subunit;; (*SWP) sp|Q40585|VATL_TOBAC (e_value=6e-90) V-type proton ATPase 16 kDa proteolipid subunit OS=Nicoti…	105.76	97.22	44.7
NbS00005208g0010.1	transcript offset:431 AED:0.07 eAED:0.07 QI:431|0.8|0.66|1|0.8|0.66|6|277|468; (*GB) gi|350536217|ref|NP_001233979.1| (e_value=0.0) amino acid transporter [Solanum lycopersicum];; (*SWP) sp|Q38967|AAP2_ARATH (e_value=0.0) Amino acid permease 2 OS=Arabidopsis thaliana GN=AAP2 PE=1 SV=1;; (*TAIR) AT5G09220.1 (e_value=0.0) | Symbols: AAP2 | amino acid permease 2 | chr5:2866867-2868863 FORWARD LENGTH…	4.42	1.77	0.01
NbS00022306g0004.1	transcript offset:0 AED:0.29 eAED:0.29 QI:0|0|0|0.5|1|1|2|0|136; (*GB) gi|224083141|ref|XP_002306953.1| (e_value=2e-55) predicted protein [Populus trichocarpa];; (*SWP) sp|Q8L9W3|ATL23_ARATH (e_value=4e-38) E3 ubiquitin-protein ligase ATL23 OS=Arabidopsis thaliana GN=ATL23 PE=1 SV=2;; (*TAIR) AT5G42200.1 (e_value=3e-39) | Symbols: | RING/U-box superfamily protein | chr5:16860523-16861014 FORWARD …	24.45	7.09	3.9
NbS00003255g0005.1	transcript offset:261 AED:0.10 eAED:0.10 QI:261|1|1|1|1|1|3|75|268; (*GB) gi|359480971|ref|XP_002264699.2| (e_value=8e-63) PREDICTED: protein LURP-one-related 5-like [Vitis vinifera];; (*SWP) sp|Q9SSC7|LOR5_ARATH (e_value=1e-22) Protein LURP-one-related 5 OS=Arabidopsis thaliana GN=At1g80120 PE=1 SV=1;; (*TAIR) AT1G80120.1 (e_value=1e-23) | Symbols: | Protein of unknown function (DUF567) | chr1:3…	15.32	7.68	1.8
NbS00004996g0009.1	transcript offset:467 AED:0.24 eAED:0.24 QI:467|1|1|1|0.4|0.5|6|185|341; (*GB) gi|356538692|ref|XP_003537835.1| (e_value=0.0) PREDICTED: UDP-galactose transporter 2-like [Glycine max];; (*SWP) sp|Q9SRE4|UGAL2_ARATH (e_value=2e-169) UDP-galactose transporter 2 OS=Arabidopsis thaliana GN=UDP-GALT2 PE=2 SV=1;; (*TAIR) AT5G42420.1 (e_value=3e-173) | Symbols: | Nucleotide-sugar transporter family prot…	27.1	18.32	10.8
NbS00031888g0001.1	transcript offset:0 AED:0.20 eAED:0.20 QI:0|-1|0|1|-1|1|1|0|279; (*GB) gi|110293351|gb|ABG66307.1| (e_value=6e-149) CCR4 associated factor 1-related protein [Capsicum annuum];; (*SWP) sp|Q9FMS6|CAF1K_ARATH (e_value=6e-137) Probable CCR4-associated factor 1 homolog 11 OS=Arabidopsis thaliana GN=CAF1-11 PE=2 SV=1;; (*TAIR) AT5G22250.1 (e_value=5e-138) | Symbols: | Polynucleotidyl transferase, ribon…	14.44	3.84	2.7
NbS00059591g0002.1	transcript offset:351 AED:0.16 eAED:0.16 QI:351|1|1|1|1|1|2|533|138; (*GB) gi|255575997|ref|XP_002528894.1| (e_value=1e-44) conserved hypothetical protein [Ricinus communis];; (*SWP) sp|Q9LSK9|Y5566_ARATH (e_value=7e-41) Uncharacterized protein At5g65660 OS=Arabidopsis thaliana GN=At5g65660 PE=1 SV=1;; (*TAIR) AT5G65660.1 (e_value=5e-42) | Symbols: | hydroxyproline-rich glycoprotein family protei…	128.74	111.11	40.2
NbS00012283g0013.1	transcript offset:0 AED:0.05 eAED:0.05 QI:0|0|0.33|1|1|0.66|3|0|450; (*GB) gi|224114692|ref|XP_002316830.1| (e_value=6e-106) predicted protein [Populus trichocarpa];; (*SWP) sp|O94432|YHKF_SCHPO (e_value=1e-21) Uncharacterized RNA-binding protein C660.15 OS=Schizosaccharomyces pombe (strain 972 / ATCC 24843) GN=SPBC660.15 PE=2 SV=1;; (*TAIR) AT3G15010.2 (e_value=2e-93) | Symbols: | RNA-binding (R…	88.38	46.39	18.6
NbS00017618g0003.1	transcript offset:0 AED:0.08 eAED:0.08 QI:0|0|0|0.66|1|1|3|0|328; (*GB) gi|129560507|dbj|BAF48804.1| (e_value=4e-58) wound-responsive AP2 like factor 2 [Nicotiana tabacum];; (*SWP) sp|Q9SZ06|EF109_ARATH (e_value=2e-18) Ethylene-responsive transcription factor ERF109 OS=Arabidopsis thaliana GN=ERF109 PE=2 SV=1;; (*TAIR) AT4G34410.1 (e_value=1e-19) | Symbols: RRTF1 | redox responsive transcription …	58.33	5.91	2.1
NbS00022844g0005.1	transcript offset:843 AED:0.27 eAED:0.27 QI:843|0.85|0.75|1|0.71|0.75|8|115|446; (*GB) gi|255558468|ref|XP_002520259.1| (e_value=0.0) amino acid binding protein, putative [Ricinus communis];; (*TAIR) AT1G76990.5 (e_value=0.0) | Symbols: ACR3 | ACT domain repeat 3 | chr1:28933387-28935179 FORWARD LENGTH=453;; (*ITAG) Solyc06g059800.2.1 (e_value=0.0) genomic_reference:SL2.40ch06 gene_region:3409710…	48.61	21.87	17.7
NbS00041320g0002.1	transcript offset:0 AED:0.10 eAED:0.11 QI:0|0|0|1|1|1|2|0|583; (*GB) gi|71897452|gb|AAZ52550.1| (e_value=0.0) cytochrome P450 [Capsicum annuum];; (*SWP) sp|Q42602|C89A2_ARATH (e_value=9e-152) Cytochrome P450 89A2 OS=Arabidopsis thaliana GN=CYP89A2 PE=2 SV=2;; (*TAIR) AT1G64940.1 (e_value=0.0) | Symbols: CYP89A6 | cytochrome P450, family 87, subfamily A, polypeptide 6 | chr1:24123789-24125324 FORW…	58.33	31.03	20.7
NbS00060047g0005.1	transcript offset:256 AED:0.17 eAED:0.17 QI:256|1|1|1|1|1|10|414|351; (*GB) gi|357501685|ref|XP_003621131.1| (e_value=0.0) V-type proton ATPase subunit d2 [Medicago truncatula];; (*SWP) sp|Q9LHA4|VA0D2_ARATH (e_value=0.0) V-type proton ATPase subunit d2 OS=Arabidopsis thaliana GN=VHA-D2 PE=2 SV=1;; (*TAIR) AT3G28715.1 (e_value=0.0) | Symbols: | ATPase, V0/A0 complex, subunit C/D | chr3:10778025-1…	197.97	96.04	72.61
NbS00024680g0010.1	transcript offset:8 AED:0.05 eAED:0.05 QI:8|1|0.66|1|1|1|3|2157|145; (*GB) gi|225438839|ref|XP_002278549.1| (e_value=4e-37) PREDICTED: probable cadmium/zinc-transporting ATPase HMA1, chloroplastic [Vitis vinifera];; (*SWP) sp|Q9M3H5|HMA1_ARATH (e_value=8e-34) Probable cadmium/zinc-transporting ATPase HMA1, chloroplastic OS=Arabidopsis thaliana GN=HMA1 PE=1 SV=2;; (*TAIR) AT4G37270.1 (e_value=6e-3…	15.61	6.8	3.3
NbS00002255g0005.1	transcript offset:889 AED:0.14 eAED:0.14 QI:889|1|1|1|0.5|0.4|5|324|240; (*GB) gi|255587380|ref|XP_002534253.1| (e_value=1e-103) conserved hypothetical protein [Ricinus communis];; (*TAIR) AT2G17840.1 (e_value=1e-87) | Symbols: ERD7 | Senescence/dehydration-associated protein-related | chr2:7755923-7757798 REVERSE LENGTH=452;; (*ITAG) Solyc01g111440.2.1 (e_value=9e-128) genomic_reference:SL2.40ch…	34.76	14.78	8.1
NbS00044543g0005.1	transcript offset:62 AED:0.10 eAED:0.10 QI:62|1|1|1|1|1|6|318|563; (*GB) gi|147798263|emb|CAN63457.1| (e_value=0.0) hypothetical protein VITISV_008241 [Vitis vinifera];; (*SWP) sp|O82343|Y2626_ARATH (e_value=0.0) BTB/POZ domain-containing protein At2g46260 OS=Arabidopsis thaliana GN=At2g46260 PE=2 SV=2;; (*TAIR) AT2G46260.1 (e_value=0.0) | Symbols: | BTB/POZ/Kelch-associated protein | chr2:189961…	16.79	8.27	6.3
NbS00027758g0012.1	transcript offset:91 AED:0.25 eAED:0.26 QI:91|0.8|0.83|1|1|1|6|454|417; (*GB) gi|1709798|sp|P54778.1|PRS6B_SOLTU (e_value=0.0) RecName: Full=26S protease regulatory subunit 6B homolog;; (*SWP) sp|P54778|PRS6B_SOLTU (e_value=0.0) 26S protease regulatory subunit 6B homolog OS=Solanum tuberosum PE=2 SV=1;; (*TAIR) AT5G58290.1 (e_value=0.0) | Symbols: RPT3 | regulatory particle triple-A ATPase 3 | ch…	51.85	36.64	24.6
NbS00016770g0014.1	transcript offset:18 AED:0.37 eAED:0.37 QI:18|0.9|0.90|1|0.7|0.81|11|610|318; (*SWP) sp|Q40518|MSK1_TOBAC (e_value=2e-163) Shaggy-related protein kinase NtK-1 OS=Nicotiana tabacum GN=NTK-1 PE=2 SV=1;; (*TAIR) AT3G05840.1 (e_value=9e-159) | Symbols: ATSK12 | Protein kinase superfamily protein | chr3:1740793-1742927 FORWARD LENGTH=409;; (*ITAG) Solyc01g101000.2.1 (e_value=3e-169) genomic_reference:…	28.58	14.48	13.5
NbS00009917g0008.1	transcript offset:0 AED:0.29 eAED:0.29 QI:0|1|0.5|1|1|1|2|325|339; (*GB) gi|224080117|ref|XP_002306022.1| (e_value=7e-66) predicted protein [Populus trichocarpa];; (*SWP) sp|B1B5D5|NNJA3_WHEAT (e_value=2e-45) Ninja-family protein 3 OS=Triticum aestivum GN=AFP-D1 PE=3 SV=1;; (*TAIR) AT3G29575.4 (e_value=3e-40) | Symbols: AFP3 | ABI five binding protein 3 | chr3:11382416-11383657 REVERSE LENGTH=231…	37.71	15.66	14.1
NbS00009986g0011.1	transcript offset:0 AED:0.29 eAED:0.29 QI:0|0.75|0.8|1|0.5|0.8|5|272|426; (*GB) gi|225453254|ref|XP_002265990.1| (e_value=0.0) PREDICTED: uncharacterized protein LOC100256535 [Vitis vinifera];; (*TAIR) AT2G44640.1 (e_value=2e-155) | Symbols: | FUNCTIONS IN: molecular_function unknown; INVOLVED IN: biological_process unknown; LOCATED IN: mitochondrion, chloroplast, plasma membrane, plastid, chloro…	18.85	9.46	6.6
NbS00061821g0008.1	transcript offset:152 AED:0.09 eAED:0.09 QI:152|0.66|0.75|1|1|1|4|0|437; (*GB) gi|255551442|ref|XP_002516767.1| (e_value=0.0) Gamma-glutamyl-gamma-aminobutyrate hydrolase, putative [Ricinus communis];; (*SWP) sp|O33341|Y2859_MYCTU (e_value=9e-15) Putative glutamine amidotransferase Rv2859c OS=Mycobacterium tuberculosis GN=Rv2859c PE=1 SV=1;; (*TAIR) AT5G38200.1 (e_value=0.0) | Symbols: | Class I …	6.19	3.25	0.01
NbS00021752g0008.1	transcript offset:292 AED:0.19 eAED:0.19 QI:292|0.88|0.9|1|0.77|0.9|10|391|243; (*GB) gi|225427372|ref|XP_002282944.1| (e_value=2e-132) PREDICTED: novel plant SNARE 11 [Vitis vinifera];; (*SWP) sp|Q944A9|NPS11_ARATH (e_value=1e-119) Novel plant SNARE 11 OS=Arabidopsis thaliana GN=NPSN11 PE=1 SV=2;; (*TAIR) AT2G35190.1 (e_value=1e-120) | Symbols: NPSN11, ATNPSN11, NSPN11 | novel plant snare 11 | c…	22.98	21.57	9.6
NbS00021330g0014.1	transcript offset:0 AED:0.37 eAED:0.43 QI:0|0|0|1|0.5|0.33|3|0|249; (*GB) gi|255584329|ref|XP_002532900.1| (e_value=5e-124) conserved hypothetical protein [Ricinus communis];; (*SWP) sp|Q8LGI2|SCPDL_ARATH (e_value=2e-106) Probable mitochondrial saccharopine dehydrogenase-like oxidoreductase At5g39410 OS=Arabidopsis thaliana GN=At5g39410 PE=1 SV=2;; (*TAIR) AT5G39410.1 (e_value=1e-107) | Symbols: …	19.15	9.16	7.8
NbS00014695g0009.1	transcript offset:0 AED:0.29 eAED:0.29 QI:0|0.33|0.25|1|0|0|4|333|196; (*GB) gi|356516996|ref|XP_003527176.1| (e_value=1e-72) PREDICTED: probable 26S proteasome regulatory subunit p27-like isoform 3 [Glycine max];; (*TAIR) AT5G57950.1 (e_value=2e-71) | Symbols: | 26S proteasome regulatory subunit, putative | chr5:23460765-23462128 FORWARD LENGTH=227;; (*ITAG) Solyc07g005640.2.1 (e_value=3e-96) ge…	32.7	23.05	6
NbS00022695g0011.1	transcript offset:0 AED:0.17 eAED:0.18 QI:0|1|0.5|1|1|1|2|0|434; (*GB) gi|224063407|ref|XP_002301131.1| (e_value=8e-125) predicted protein [Populus trichocarpa];; (*TAIR) AT1G10020.1 (e_value=2e-114) | Symbols: | Protein of unknown function (DUF1005) | chr1:3269939-3271732 REVERSE LENGTH=461;; (*ITAG) Solyc01g106690.2.1 (e_value=0.0) genomic_reference:SL2.40ch01 gene_region:86223502-86225341 tran…	109.3	43.14	42.9
NbS00018131g0019.1	transcript offset:0 AED:0.17 eAED:0.17 QI:0|0.75|0.6|0.8|0.5|0.6|5|391|505; (*GB) gi|75120871|sp|Q6DW73.1|DGDG2_LOTJA (e_value=0.0) RecName: Full=Digalactosyldiacylglycerol synthase 2, chloroplastic;; (*SWP) sp|Q6DW73|DGDG2_LOTJA (e_value=0.0) Digalactosyldiacylglycerol synthase 2, chloroplastic OS=Lotus japonicus GN=DGD2 PE=2 SV=1;; (*TAIR) AT4G00550.1 (e_value=0.0) | Symbols: DGD2 | digalactosy…	31.82	14.78	7.8
NbS00040319g0006.1	transcript offset:15 AED:0.21 eAED:0.22 QI:15|1|0.33|1|1|0.66|3|455|119; (*GB) gi|356544896|ref|XP_003540883.1| (e_value=2e-79) PREDICTED: ubiquitin-conjugating enzyme E2 10-like [Glycine max];; (*SWP) sp|P35133|UBC10_ARATH (e_value=1e-78) Ubiquitin-conjugating enzyme E2 10 OS=Arabidopsis thaliana GN=UBC10 PE=1 SV=1;; (*TAIR) AT5G53300.4 (e_value=8e-80) | Symbols: UBC10 | ubiquitin-conjugating en…	31.52	13.59	1.8
NbS00022814g0004.1	transcript offset:0 AED:0.22 eAED:0.22 QI:0|1|1|1|1|1|11|643|486; (*GB) gi|224081597|ref|XP_002306462.1| (e_value=0.0) CPK related kinase 5 [Populus trichocarpa];; (*SWP) sp|P53681|CRK_DAUCA (e_value=0.0) CDPK-related protein kinase OS=Daucus carota GN=CRK PE=2 SV=1;; (*TAIR) AT3G50530.1 (e_value=0.0) | Symbols: CRK | CDPK-related kinase | chr3:18753833-18756487 FORWARD LENGTH=601;; (*ITAG) Solyc…	33.58	23.35	8.4
NbS00009883g0010.1	transcript offset:0 AED:0.31 eAED:0.33 QI:0|0|0|1|0|0|2|0|251; (*SWP) sp|Q7F8R0|C3H14_ORYSJ (e_value=1e-92) Zinc finger CCCH domain-containing protein 14 OS=Oryza sativa subsp. japonica GN=Os02g0194200 PE=2 SV=1;; (*TAIR) AT5G06770.1 (e_value=9e-60) | Symbols: | KH domain-containing protein / zinc finger (CCCH type) family protein | chr5:2090937-2092787 REVERSE LENGTH=240;; (*ITAG) Solyc10g078750…	59.8	50.24	19.2
NbS00014858g0105.1	transcript offset:0 AED:0.17 eAED:0.18 QI:0|0.66|0.28|1|0.33|0.42|7|0|581	25.63	25.12	9.6
NbS00012784g0015.1	transcript offset:310 AED:0.24 eAED:0.24 QI:310|0.71|0.75|0.87|0.85|0.87|8|0|437; (*GB) gi|2459684|gb|AAB71764.1| (e_value=0.0) catalase 1 [Nicotiana tabacum];; (*SWP) sp|P49315|CATA1_NICPL (e_value=0.0) Catalase isozyme 1 (Fragment) OS=Nicotiana plumbaginifolia GN=CAT1 PE=2 SV=1;; (*TAIR) AT4G35090.1 (e_value=0.0) | Symbols: CAT2 | catalase 2 | chr4:16700937-16703215 REVERSE LENGTH=492;; (*ITAG)…	4.71	3.25	0.01
NbS00014820g0003.1	transcript offset:210 AED:0.15 eAED:0.15 QI:210|0.87|1|1|1|1|9|267|288; (*GB) gi|257815169|gb|ACV69976.1| (e_value=0.0) NAD-dependent glyceraldehyde 3-P dehydrogenase [Solanum chacoense];; (*SWP) sp|P26520|G3PC_PETHY (e_value=0.0) Glyceraldehyde-3-phosphate dehydrogenase, cytosolic OS=Petunia hybrida GN=GAPC PE=2 SV=1;; (*TAIR) AT1G13440.2 (e_value=0.0) | Symbols: GAPC-2, GAPC2 | glyceraldehyde-3…	165.27	129.43	50.1
NbS00056738g0003.1	transcript offset:0 AED:0.37 eAED:0.37 QI:0|1|0.5|1|0|0.5|2|677|142; (*GB) gi|147841413|emb|CAN66687.1| (e_value=8e-59) hypothetical protein VITISV_037862 [Vitis vinifera];; (*SWP) sp|Q09996|SYLC_CAEEL (e_value=2e-12) Leucine--tRNA ligase OS=Caenorhabditis elegans GN=lrs-1 PE=2 SV=2;; (*TAIR) AT1G09620.1 (e_value=5e-53) | Symbols: | ATP binding;leucine-tRNA ligases;aminoacyl-tRNA ligases;nucleoti…	33.29	26	11.4
NbS00006520g0010.1	transcript offset:94 AED:0.20 eAED:0.20 QI:94|0.8|0.83|1|0.8|0.83|6|462|156; (*GB) gi|255571087|ref|XP_002526494.1| (e_value=3e-92) 40S ribosomal protein S11, putative [Ricinus communis];; (*SWP) sp|P17093|RS11_SOYBN (e_value=5e-93) 40S ribosomal protein S11 OS=Glycine max GN=RPS11 PE=2 SV=2;; (*TAIR) AT5G23740.1 (e_value=5e-90) | Symbols: RPS11-BETA | ribosomal protein S11-beta | chr5:8008251-80…	75.42	64.72	35.7
NbS00007750g0012.1	transcript offset:144 AED:0.33 eAED:0.33 QI:144|1|1|1|0.5|0.33|3|181|124; (*GB) gi|224064448|ref|XP_002301481.1| (e_value=2e-54) predicted protein [Populus trichocarpa];; (*SWP) sp|Q9M9W1|RL222_ARATH (e_value=3e-53) 60S ribosomal protein L22-2 OS=Arabidopsis thaliana GN=RPL22B PE=2 SV=1;; (*TAIR) AT3G05560.3 (e_value=2e-54) | Symbols: | Ribosomal L22e protein family | chr3:1614641-1615204 FORWARD…	55.09	39.3	12.6
NbS00039541g0002.1	transcript offset:0 AED:0.17 eAED:0.18 QI:0|0|0|1|1|1|2|0|408; (*GB) gi|356540297|ref|XP_003538626.1| (e_value=5e-38) PREDICTED: uncharacterized protein LOC100792492 [Glycine max];; (*TAIR) AT4G39840.1 (e_value=5e-38) | Symbols: | unknown protein; FUNCTIONS IN: molecular_function unknown; INVOLVED IN: biological_process unknown; LOCATED IN: endomembrane system; EXPRESSED IN: 23 plant structures; …	36.53	19.21	11.4
NbS00026630g0009.1	transcript offset:281 AED:0.38 eAED:0.38 QI:281|0.8|1|1|0.8|0.83|6|416|286; (*GB) gi|255541300|ref|XP_002511714.1| (e_value=2e-137) zinc finger protein, putative [Ricinus communis];; (*SWP) sp|Q8VYP5|ZDH14_ARATH (e_value=3e-131) Probable S-acyltransferase At3g60800 OS=Arabidopsis thaliana GN=At3g60800 PE=2 SV=1;; (*TAIR) AT3G60800.1 (e_value=2e-132) | Symbols: | DHHC-type zinc finger family prote…	29.17	10.93	10.8
NbS00009268g0004.1	transcript offset:0 AED:0.15 eAED:0.28 QI:0|0.5|0.66|1|0.5|0.33|3|683|98	19.44	17.43	3
NbS00033720g0006.1	transcript offset:0 AED:0.11 eAED:0.15 QI:0|0|0|1|0|0|4|0|329; (*GB) gi|296245403|gb|ADH03020.1| (e_value=4e-109) polygalacturonase inhibiting protein [Capsicum annuum];; (*SWP) sp|Q05091|PGIP_PYRCO (e_value=2e-63) Polygalacturonase inhibitor OS=Pyrus communis GN=PGIP PE=1 SV=1;; (*TAIR) AT5G06860.1 (e_value=9e-62) | Symbols: PGIP1, ATPGIP1 | polygalacturonase inhibiting protein 1 | chr5:2132373-…	20.03	16.84	3.6
NbS00003797g0004.1	transcript offset:0 AED:0.05 eAED:0.05 QI:0|1|0.33|1|1|1|3|0|722; (*GB) gi|225453650|ref|XP_002267720.1| (e_value=2e-173) PREDICTED: protein LHY-like [Vitis vinifera];; (*SWP) sp|Q6R0H1|LHY_ARATH (e_value=1e-43) Protein LHY OS=Arabidopsis thaliana GN=LHY PE=1 SV=2;; (*TAIR) AT1G01060.4 (e_value=7e-45) | Symbols: LHY, LHY1 | Homeodomain-like superfamily protein | chr1:33992-37061 REVERSE LENGTH=64…	17.97	1.18	0.01
NbS00030567g0001.1	transcript offset:0 AED:0.08 eAED:0.09 QI:0|-1|0|1|-1|1|1|0|658; (*GB) gi|22087131|gb|AAM90848.1|AF481952_1 (e_value=0.0) hairy meristem [Petunia x hybrida];; (*SWP) sp|O81316|SCL6_ARATH (e_value=3e-87) Scarecrow-like protein 6 OS=Arabidopsis thaliana GN=SCL6 PE=1 SV=1;; (*TAIR) AT4G00150.1 (e_value=2e-88) | Symbols: HAM3, ATHAM3, LOM3 | GRAS family transcription factor | chr4:57429-59105 REVERSE…	15.91	7.68	4.5
NbS00025205g0023.1	transcript offset:0 AED:0.16 eAED:0.16 QI:0|0.66|0.46|0.84|0.58|0.69|13|0|585; (*GB) gi|27529830|dbj|BAC53930.1| (e_value=0.0) amidase-like protein [Nicotiana tabacum];; (*SWP) sp|B2V855|GATA_SULSY (e_value=5e-43) Glutamyl-tRNA(Gln) amidotransferase subunit A OS=Sulfurihydrogenibium sp. (strain YO3AOP1) GN=gatA PE=3 SV=1;; (*TAIR) AT5G07360.1 (e_value=0.0) | Symbols: | Amidase family protein | ch…	4.12	0.89	0.01
NbS00049700g0007.1	transcript offset:467 AED:0.10 eAED:0.10 QI:467|0.66|0.7|1|0.88|0.9|10|365|496; (*GB) gi|356569663|ref|XP_003553017.1| (e_value=0.0) PREDICTED: probable polyamine oxidase 4-like [Glycine max];; (*SWP) sp|Q8H191|PAO4_ARATH (e_value=0.0) Probable polyamine oxidase 4 OS=Arabidopsis thaliana GN=PAO4 PE=1 SV=1;; (*TAIR) AT1G65840.1 (e_value=0.0) | Symbols: ATPAO4, PAO4 | polyamine oxidase 4 | chr1:244…	36.24	13.59	6.3
NbS00015863g0003.1	transcript offset:7 AED:0.24 eAED:0.25 QI:7|0.92|0.86|1|0.85|0.89|29|1345|990; (*TAIR) AT1G02890.2 (e_value=3e-164) | Symbols: | AAA-type ATPase family protein | chr1:645372-651797 REVERSE LENGTH=1218;; (*ITAG) Solyc03g110900.2.1 (e_value=0.0) genomic_reference:SL2.40ch03 gene_region:55671361-55690483 transcript_region:SL2.40ch03:55671361..55690483- go_terms:GO:0005524,GO:0017111 functional_descr…	48.61	25.41	9.6
NbS00020571g0001.1	transcript offset:0 AED:0.38 eAED:0.39 QI:0|0|0|0.5|1|1|2|0|213; (*GB) gi|359473188|ref|XP_003631260.1| (e_value=1e-29) PREDICTED: uncharacterized protein LOC100852726 [Vitis vinifera];; (*TAIR) AT1G70420.1 (e_value=1e-29) | Symbols: | Protein of unknown function (DUF1645) | chr1:26539840-26540658 REVERSE LENGTH=272;; (*ITAG) Solyc05g005260.1.1 (e_value=1e-62) evidence_code:10F0H0E0IEG genomic_re…	21.21	6.5	6.3
NbS00024378g0002.1	transcript offset:0 AED:0.26 eAED:0.26 QI:0|-1|0|1|-1|1|1|0|178; (*GB) gi|225423955|ref|XP_002282387.1| (e_value=3e-37) PREDICTED: uncharacterized protein LOC100268142 [Vitis vinifera];; (*TAIR) AT1G13360.1 (e_value=5e-28) | Symbols: | unknown protein; BEST Arabidopsis thaliana protein match is: unknown protein (TAIR:AT3G25870.1); Has 69 Blast hits to 69 proteins in 16 species: Archae - 0; Bacter…	25.93	21.28	10.5
NbS00013112g0009.1	transcript offset:0 AED:0.18 eAED:0.19 QI:0|0.85|0.75|1|0.85|0.87|8|0|484; (*GB) gi|225429906|ref|XP_002283676.1| (e_value=0.0) PREDICTED: monoglyceride lipase [Vitis vinifera];; (*SWP) sp|Q99685|MGLL_HUMAN (e_value=3e-32) Monoglyceride lipase OS=Homo sapiens GN=MGLL PE=1 SV=2;; (*TAIR) AT5G11650.1 (e_value=3e-173) | Symbols: | alpha/beta-Hydrolases superfamily protein | chr5:3745069-3746816 FORW…	27.99	5.32	4.8
NbS00009833g0004.1	transcript offset:225 AED:0.20 eAED:0.24 QI:225|0.2|0.5|1|1|1|6|597|199; (*GB) gi|388495254|gb|AFK35693.1| (e_value=8e-15) unknown [Lotus japonicus];; (*SWP) sp|Q9FYB7|RSZ32_ARATH (e_value=3e-14) Serine/arginine-rich splicing factor RS2Z32 OS=Arabidopsis thaliana GN=RS2Z32 PE=1 SV=1;; (*TAIR) AT3G53500.1 (e_value=9e-16) | Symbols: RSZ32, RS2Z32, At-RS2Z | RNA-binding (RRM/RBD/RNP motifs) family p…	62.75	25.12	19.2
NbS00006732g0010.1	transcript offset:0 AED:0.26 eAED:0.26 QI:0|0.77|0.9|1|0.77|0.8|10|469|483; (*GB) gi|1568511|emb|CAA66487.1| (e_value=0.0) protein phosphatase 2A [Nicotiana tabacum];; (*SWP) sp|Q38950|2AAB_ARATH (e_value=0.0) Serine/threonine-protein phosphatase 2A 65 kDa regulatory subunit A beta isoform OS=Arabidopsis thaliana GN=PP2AA2 PE=1 SV=2;; (*TAIR) AT3G25800.1 (e_value=0.0) | Symbols: PDF1, PR 65, PP2A…	100.46	52.6	39.6
NbS00024136g0011.1	transcript offset:0 AED:0.23 eAED:0.23 QI:0|0.91|0.84|1|0.79|0.92|25|355|1152; (*GB) gi|359479902|ref|XP_002267361.2| (e_value=0.0) PREDICTED: uncharacterized protein LOC100260666 [Vitis vinifera];; (*SWP) sp|Q6DDU8|FIGL1_XENLA (e_value=2e-25) Fidgetin-like protein 1 OS=Xenopus laevis GN=fignl1 PE=2 SV=1;; (*TAIR) AT1G02890.2 (e_value=0.0) | Symbols: | AAA-type ATPase family protein | chr1:645372…	33.58	26.3	14.1
NbS00034611g0001.1	transcript offset:0 AED:0.00 eAED:0.03 QI:0|-1|0|1|-1|1|1|0|676; (*GB) gi|22087131|gb|AAM90848.1|AF481952_1 (e_value=0.0) hairy meristem [Petunia x hybrida];; (*SWP) sp|O81316|SCL6_ARATH (e_value=1e-72) Scarecrow-like protein 6 OS=Arabidopsis thaliana GN=SCL6 PE=1 SV=1;; (*TAIR) AT4G00150.1 (e_value=9e-74) | Symbols: HAM3, ATHAM3, LOM3 | GRAS family transcription factor | chr4:57429-59105 REVERSE…	10.61	4.73	2.4
NbS00018379g0001.1	transcript offset:0 AED:0.17 eAED:0.17 QI:0|1|0.5|1|1|1|2|0|342; (*GB) gi|111378451|gb|ABH09237.1| (e_value=2e-177) CONSTANS-like protein [Solanum tuberosum];; (*SWP) sp|Q940T9|COL4_ARATH (e_value=2e-98) Zinc finger protein CONSTANS-LIKE 4 OS=Arabidopsis thaliana GN=COL4 PE=2 SV=2;; (*TAIR) AT5G24930.1 (e_value=7e-99) | Symbols: ATCOL4, COL4 | CONSTANS-like 4 | chr5:8589325-8590949 FORWARD LENGTH…	6.48	2.96	0.6
NbS00026846g0004.1	transcript offset:0	16.79	9.16	6
NbS00012676g0009.1	transcript offset:176 AED:0.12 eAED:0.12 QI:176|0.75|0.8|1|0.5|0.8|5|360|362; (*GB) gi|225452055|ref|XP_002283926.1| (e_value=3e-153) PREDICTED: mannose-6-phosphate isomerase [Vitis vinifera];; (*SWP) sp|O43014|MPI_SCHPO (e_value=2e-64) Mannose-6-phosphate isomerase OS=Schizosaccharomyces pombe (strain 972 / ATCC 24843) GN=pmi40 PE=2 SV=1;; (*TAIR) AT1G67070.1 (e_value=5e-132) | Symbols: DIN9, PM…	9.72	9.46	1.8
NbS00016101g0008.1	transcript offset:789 AED:0.13 eAED:0.13 QI:789|1|1|1|1|1|5|142|325; (*GB) gi|225626263|gb|ACN97181.1| (e_value=0.0) peroxidase [Populus trichocarpa];; (*SWP) sp|Q42580|PER21_ARATH (e_value=3e-173) Peroxidase 21 OS=Arabidopsis thaliana GN=PER21 PE=1 SV=1;; (*TAIR) AT2G37130.1 (e_value=2e-174) | Symbols: | Peroxidase superfamily protein | chr2:15598225-15600004 REVERSE LENGTH=327;; (*ITAG) Solyc09…	171.16	84.52	32.7
NbS00003766g0008.1	transcript offset:0 AED:0.06 eAED:0.09 QI:0|0.5|0|1|0|0|3|0|443; (*GB) gi|359481520|ref|XP_002275477.2| (e_value=1e-135) PREDICTED: zinc finger protein NUTCRACKER-like [Vitis vinifera];; (*SWP) sp|Q700D2|JKD_ARATH (e_value=4e-84) Zinc finger protein JACKDAW OS=Arabidopsis thaliana GN=JKD PE=1 SV=1;; (*TAIR) AT5G03150.1 (e_value=3e-85) | Symbols: JKD | C2H2-like zinc finger protein | chr5:745849-7…	37.41	20.98	18.6
NbS00001727g0010.1	transcript offset:148 AED:0.39 eAED:0.39 QI:148|0.5|0.33|1|0.5|0.66|3|136|101; (*ITAG) Solyc04g078150.2.1 (e_value=2e-17) genomic_reference:SL2.40ch04 gene_region:60560319-60564674 transcript_region:SL2.40ch04:60560319..60564674- functional_description:"Unknown Protein (AHRD V1)";	28.58	17.73	10.2
NbS00025753g0002.1	transcript offset:0 AED:0.32 eAED:0.39 QI:0|0|0|1|1|1|3|0|233; (*GB) gi|62867576|emb|CAI84653.1| (e_value=1e-93) hypothetical protein [Nicotiana tabacum];; (*SWP) sp|Q8S8E3|PYL6_ARATH (e_value=3e-85) Abscisic acid receptor PYL6 OS=Arabidopsis thaliana GN=PYL6 PE=1 SV=1;; (*TAIR) AT2G40330.1 (e_value=2e-86) | Symbols: PYL6, RCAR9 | PYR1-like 6 | chr2:16845177-16845824 REVERSE LENGTH=215;; (*ITAG) …	27.99	23.05	6.9
NbS00059040g0006.1	transcript offset:0 AED:0.16 eAED:0.16 QI:0|0|0.5|1|1|1|2|503|244; (*GB) gi|359486610|ref|XP_002277771.2| (e_value=2e-32) PREDICTED: poly(A) RNA polymerase GLD2-like [Vitis vinifera];; (*ITAG) Solyc06g051790.2.1 (e_value=1e-84) genomic_reference:SL2.40ch06 gene_region:31945112-31946322 transcript_region:SL2.40ch06:31945112..31946322+ functional_description:"Unknown Protein (AHRD V1)";	8.25	2.96	1.5
NbS00014893g0008.1	transcript offset:0 AED:0.21 eAED:0.21 QI:0|1|0.83|1|1|1|6|0|520; (*SWP) sp|Q5XF57|Y5576_ARATH (e_value=7e-65) Probable receptor-like serine/threonine-protein kinase At5g57670 OS=Arabidopsis thaliana GN=At5g57670 PE=2 SV=1;; (*TAIR) AT5G37790.1 (e_value=0.0) | Symbols: | Protein kinase superfamily protein | chr5:15008433-15011025 REVERSE LENGTH=552;; (*ITAG) Solyc02g091470.2.1 (e_value=0.0) genom…	12.08	4.73	2.4
[truncated: 82 more rows]

## Sheet: Table S2-K5
GeneID	Description	NCK-TPM	N6H-TPM	N48H-TPM
[truncated: 276 more rows]

## Sheet: Table S2-K6
GeneID	Description	NCK-TPM	N6H-TPM	N48H-TPM
NbS00059728g0105.1	transcript offset:0 AED:0.08 eAED:0.08 QI:0|0.5|0|1|0.5|0.33|3|0|432	21.51	16.25	45.6
[truncated: 283 more rows]

## Sheet: Table S3A
Table S3A. List of all expressed transcription factors responding to drought stress in roots of tobacco seedlings.
[truncated: 610 more rows]

[truncated: 7 more sheets: Table S3B, Table S4, Table S5, Table S6, Table S7, Table S8A, Table S8B]
